# Supplementary material for: Bis(2,3-di­chloro­phen­yl) di­sulfide
Source: Acta Crystallogr Sect E Struct Rep Online. 2014 Apr 9;70(Pt 5):o529. doi: 10.1107/S1600536814007326 (PMC4011246; doi:10.1107/S1600536814007326)
Supplement: Supplementary file 1 [file e-70-0o529-sup1.cif]

##############################################################################
#                                                                            #
# This CIF contains the data in a paper accepted for publication in          #
# Acta Crystallographica Section E. It conforms to the requirements of       #
# Notes for Authors for Acta Crystallographica Section E, and has been       #
# peer reviewed under the auspices of the IUCr Commission on Journals.       #
#                                                                            #
# Full details of the Crystallographic Information File format               #
# are given in the paper "The Crystallographic Information File (CIF):       #
# a New Standard Archive File for Crystallography" by S. R. Hall, F. H.      #
# Allen and I. D. Brown [Acta Cryst. (1991), A47, 655-685].                  #
#                                                                            #
# The current version of the core CIF dictionary is obtainable from          #
# ftp://ftp.iucr.org/pub/cif_core.dic.                                       #
#                                                                            #
# Software is freely available for graphical display of the structure(s)     #
# in this CIF. For information consult the CIF software page                 #
# http://www.iucr.org/resources/cif/software.                                #
#                                                                            #
# This file may be used for bona fide research purposes within the           #
# scientific community so long as proper attribution is given to the journal # 
# article from which it was obtained.                                        #
#                                                                            #
##############################################################################
data_I
_audit_creation_method     SHELXL-2013
_journal_date_recd_electronic     2014-03-24
_journal_date_accepted     2014-04-02
_journal_name_full     'Acta Crystallographica, Section E'
_journal_year     2014
_journal_volume     70
_journal_issue      5
_journal_page_first     o529
_journal_page_last     o529
_journal_paper_category     QO
_journal_paper_doi     10.1107/S1600536814007326
_journal_coeditor_code     BX2456
_publ_contact_author_name     'Ericka Santacruz-Ju\'arez'
_publ_contact_author_address
;
Universidad Polit\'ecnica de Tlaxcala
Av. Universidad Polit\'ecnica de Tlaxcala No. 1
San Pedro Xalcaltzinco Municipio de Tepeyanco
Tlaxcala
C.P. 90180
Mexico
;
_publ_contact_author_email     'ericka.santacruz@uptlax.edu.mx'
_publ_contact_author_fax     ?
_publ_contact_author_phone     ?
_publ_section_title
;
Bis(2,3-dichlorophenyl) disulfide
;
loop_
    _publ_author_name
    _publ_author_footnote
    _publ_author_address
    'Osorio-Y\'a\~nez, Rebeca Nayely' .
;
Instituto de Qu\'imica
Universidad Nacional Aut\'onoma de M\'exico
Circuito exterior, Ciudad Universitaria,
M\'exico, D.F., 04510, Mexico
;
    'Cris\'ostomo-Lucas, Carmela' .
;
Instituto de Qu\'imica
Universidad Nacional Aut\'onoma de M\'exico
Circuito exterior, Ciudad Universitaria,
M\'exico, D.F., 04510, Mexico
;
    'Santacruz-Ju\'arez, Ericka' .
;
Universidad Polit\'ecnica de Tlaxcala,
Av. Universidad Polit\'ecnica de Tlaxcala No. 1,
San Pedro Xalcaltzinco Municipio de Tepeyanco,
Tlaxcala,
C.P. 90180,
Mexico
;
    'Reyes-Mart\'inez, Reyna' .
;
Instituto de Qu\'imica
Universidad Nacional Aut\'onoma de M\'exico
Circuito exterior, Ciudad Universitaria,
M\'exico, D.F., 04510, Mexico
;
    'Morales-Morales, David' .
;
Instituto de Qu\'imica
Universidad Nacional Aut\'onoma de M\'exico
Circuito exterior, Ciudad Universitaria,
M\'exico, D.F., 04510, Mexico
;
_database_code_depnum_ccdc_archive     'CCDC 994982'
_chemical_name_systematic
;
Bis(2,3-dichlorophenyl) disulfide
;
_chemical_name_common     ?
_chemical_formula_moiety     'C12 H6 Cl4 S2'
_chemical_formula_sum     'C12 H6 Cl4 S2'
_chemical_formula_iupac     'C12 H6 Cl4 S2'
_chemical_formula_weight     356.09
_chemical_melting_point     ?
_shelx_space_group_comment
;
The symmetry employed for this shelxl refinement is uniquely defined
by the following loop, which should always be used as a source of
symmetry information in preference to the above space-group names.
They are only intended as comments.
;
_space_group_crystal_system     triclinic
_space_group_name_H-M_alt     'P -1'
_space_group_name_Hall     '-P 1'
loop_
    _space_group_symop_operation_xyz
    'x, y, z'
    '-x, -y, -z'
_cell_length_a     7.7149(10)
_cell_length_b     7.7326(11)
_cell_length_c     12.748(2)
_cell_angle_alpha     91.472(2)
_cell_angle_beta     91.233(3)
_cell_angle_gamma     114.859(2)
_cell_volume     689.37(18)
_cell_formula_units_Z     2
_cell_measurement_reflns_used     4288
_cell_measurement_theta_min     2.75
_cell_measurement_theta_max     27.45
_cell_measurement_temperature     298(2)
_exptl_crystal_description     'prism'
_exptl_crystal_colour     'colourless'
_exptl_crystal_size_max     0.371
_exptl_crystal_size_mid     0.241
_exptl_crystal_size_min     0.135
_exptl_crystal_density_diffrn     1.715
_exptl_crystal_density_meas     ?
_exptl_crystal_density_method     ?
_exptl_crystal_F_000     356
_exptl_absorpt_coefficient_mu     1.137
_exptl_absorpt_correction_type     multi-scan
_exptl_absorpt_process_details     '(SADABS; Sheldrick, 2008)'
_shelx_estimated_absorpt_T_min     0.678
_shelx_estimated_absorpt_T_max     0.862
_exptl_absorpt_correction_T_min     0.6778
_exptl_absorpt_correction_T_max     0.8617
_exptl_special_details     ?
_diffrn_ambient_temperature     298(2)
_diffrn_radiation_type     MoK\a
_diffrn_radiation_wavelength     0.71073
_diffrn_radiation_monochromator     graphite
_diffrn_measurement_device_type     'Bruker SMART APEX CCD'
_diffrn_measurement_method     '\w scans'
_diffrn_detector_area_resol_mean     8.333
_diffrn_reflns_number     7044
_diffrn_reflns_av_R_equivalents     0.0231
_diffrn_reflns_theta_min     2.905
_diffrn_reflns_theta_max     27.453
_diffrn_reflns_theta_full     25.242
_diffrn_measured_fraction_theta_max     0.995
_diffrn_measured_fraction_theta_full     0.998
_diffrn_reflns_limit_h_min     -9
_diffrn_reflns_limit_h_max     9
_diffrn_reflns_limit_k_min     -10
_diffrn_reflns_limit_k_max     10
_diffrn_reflns_limit_l_min     -16
_diffrn_reflns_limit_l_max     16
_refine_special_details     ?
_reflns_number_total     3130
_reflns_number_gt     2594
_reflns_threshold_expression     I>2\s(I)
_refine_ls_structure_factor_coef     Fsqd
_refine_ls_matrix_type     full
_refine_ls_R_factor_all     0.0438
_refine_ls_R_factor_gt     0.0351
_refine_ls_wR_factor_gt     0.0821
_refine_ls_wR_factor_ref     0.0878
_refine_ls_goodness_of_fit_ref     1.026
_refine_ls_restrained_S_all     1.026
_refine_ls_number_reflns     3130
_refine_ls_number_parameters     163
_refine_ls_number_restraints     0
_refine_ls_hydrogen_treatment     constr
_refine_ls_weighting_scheme     calc
_refine_ls_weighting_details
              'w=1/[\s^2^(Fo^2^)+(0.0397P)^2^+0.1749P] where P=(Fo^2^+2Fc^2^)/3'
_atom_sites_solution_hydrogens     geom
_atom_sites_solution_primary     direct
_atom_sites_solution_secondary     difmap
_refine_ls_shift/su_max     0.000
_refine_ls_shift/su_mean     0.000
_refine_diff_density_max     0.405
_refine_diff_density_min     -0.303
_refine_ls_extinction_method     none
_refine_ls_extinction_coef     .
loop_
    _atom_type_symbol
    _atom_type_description
    _atom_type_scat_dispersion_real
    _atom_type_scat_dispersion_imag
    _atom_type_scat_source
    'C' 'C' 0.0033 0.0016
                         'International Tables Vol C Tables 4.2.6.8 and 6.1.1.4'
    'H' 'H' 0.0000 0.0000
                         'International Tables Vol C Tables 4.2.6.8 and 6.1.1.4'
    'S' 'S' 0.1246 0.1234
                         'International Tables Vol C Tables 4.2.6.8 and 6.1.1.4'
    'Cl' 'Cl' 0.1484 0.1585
                         'International Tables Vol C Tables 4.2.6.8 and 6.1.1.4'
_computing_data_collection     'APEX2 (Bruker, 2012)'
_computing_cell_refinement     'SAINT (Bruker, 2012)'
_computing_data_reduction     'SAINT  (Bruker, 2012)'
_computing_structure_solution     'SHELXS97 (Sheldrick, 2008)'
_computing_structure_refinement     'SHELXL97 (Sheldrick, 2008)'
_computing_molecular_graphics
;
ORTEP-3 for Windows (Farrugia, 2012) and DIAMOND (Brandenburg,
2006)
;
_computing_publication_material
                            'SHELXTL  (Sheldrick, 2008) and PLATON (Spek, 2009)'
loop_
    _atom_site_type_symbol
    _atom_site_label
    _atom_site_fract_x
    _atom_site_fract_y
    _atom_site_fract_z
    _atom_site_U_iso_or_equiv
    _atom_site_adp_type
    _atom_site_calc_flag
    _atom_site_occupancy
    _atom_site_disorder_assembly
    _atom_site_disorder_group
    Cl Cl1 0.81619(10) 0.72799(9) 0.12199(5) 0.06495(19) Uani d 1 . .
    Cl Cl2 1.23381(10) 0.95252(8) 0.04969(5) 0.0714(2) Uani d 1 . .
    Cl Cl3 0.64782(10) -0.26178(7) 0.37441(5) 0.06220(18) Uani d 1 . .
    Cl Cl4 0.75120(11) -0.22491(11) 0.61516(5) 0.0772(2) Uani d 1 . .
    S S1 0.67633(8) 0.32903(8) 0.20430(5) 0.05302(16) Uani d 1 . .
    S S2 0.64526(8) 0.07120(7) 0.25388(4) 0.05061(16) Uani d 1 . .
    C C1 0.9189(3) 0.4447(3) 0.16702(13) 0.0369(4) Uani d 1 . .
    C C2 0.9766(3) 0.6267(3) 0.12843(13) 0.0372(4) Uani d 1 . .
    C C3 1.1620(3) 0.7266(3) 0.09688(15) 0.0433(4) Uani d 1 . .
    C C4 1.2912(3) 0.6466(3) 0.10343(18) 0.0539(5) Uani d 1 . .
    H H4 1.4159 0.7138 0.0825 0.065 Uiso calc 1 . .
    C C5 1.2338(3) 0.4663(3) 0.14126(18) 0.0548(5) Uani d 1 . .
    H H5 1.3207 0.4119 0.1455 0.066 Uiso calc 1 . .
    C C6 1.0495(3) 0.3650(3) 0.17301(16) 0.0462(5) Uani d 1 . .
    H H6 1.0129 0.2434 0.1984 0.055 Uiso calc 1 . .
    C C7 0.7117(3) 0.1092(3) 0.39027(14) 0.0364(4) Uani d 1 . .
    C C8 0.7107(3) -0.0468(3) 0.44284(14) 0.0378(4) Uani d 1 . .
    C C9 0.7575(3) -0.0306(3) 0.54892(16) 0.0447(5) Uani d 1 . .
    C C10 0.8069(3) 0.1407(4) 0.60354(17) 0.0564(6) Uani d 1 . .
    H H10 0.8395 0.1517 0.6748 0.068 Uiso calc 1 . .
    C C11 0.8078(3) 0.2947(3) 0.55208(18) 0.0561(6) Uani d 1 . .
    H H11 0.8405 0.4099 0.5891 0.067 Uiso calc 1 . .
    C C12 0.7608(3) 0.2809(3) 0.44603(17) 0.0460(5) Uani d 1 . .
    H H12 0.7620 0.3864 0.4121 0.055 Uiso calc 1 . .
loop_
    _atom_site_aniso_label
    _atom_site_aniso_U_11
    _atom_site_aniso_U_22
    _atom_site_aniso_U_33
    _atom_site_aniso_U_12
    _atom_site_aniso_U_13
    _atom_site_aniso_U_23
    Cl1 0.0859(4) 0.0712(4) 0.0671(4) 0.0592(3) 0.0296(3) 0.0276(3)
    Cl2 0.0806(4) 0.0444(3) 0.0751(4) 0.0115(3) 0.0078(3) 0.0195(3)
    Cl3 0.0915(5) 0.0416(3) 0.0596(4) 0.0333(3) 0.0146(3) 0.0022(2)
    Cl4 0.0910(5) 0.0889(5) 0.0677(4) 0.0512(4) 0.0099(3) 0.0389(3)
    S1 0.0447(3) 0.0628(3) 0.0570(3) 0.0262(3) 0.0104(2) 0.0284(3)
    S2 0.0609(3) 0.0430(3) 0.0377(3) 0.0117(2) -0.0002(2) 0.0080(2)
    C1 0.0414(10) 0.0419(9) 0.0290(9) 0.0188(8) 0.0000(7) 0.0059(7)
    C2 0.0487(11) 0.0412(9) 0.0274(9) 0.0246(9) 0.0011(7) 0.0022(7)
    C3 0.0511(12) 0.0395(10) 0.0329(9) 0.0128(9) -0.0014(8) 0.0030(7)
    C4 0.0364(11) 0.0659(14) 0.0526(13) 0.0148(10) -0.0018(9) 0.0069(11)
    C5 0.0465(12) 0.0707(14) 0.0576(13) 0.0348(11) -0.0038(10) 0.0085(11)
    C6 0.0476(11) 0.0481(11) 0.0481(11) 0.0251(9) -0.0026(9) 0.0112(9)
    C7 0.0341(9) 0.0373(9) 0.0347(9) 0.0116(7) 0.0058(7) 0.0057(7)
    C8 0.0383(10) 0.0372(9) 0.0396(10) 0.0168(8) 0.0093(8) 0.0062(7)
    C9 0.0377(10) 0.0543(12) 0.0433(11) 0.0197(9) 0.0065(8) 0.0144(9)
    C10 0.0462(12) 0.0723(15) 0.0395(11) 0.0141(11) -0.0012(9) 0.0010(10)
    C11 0.0520(13) 0.0469(12) 0.0547(13) 0.0070(10) 0.0028(10) -0.0125(10)
    C12 0.0456(11) 0.0338(9) 0.0536(12) 0.0115(8) 0.0046(9) 0.0054(8)
_geom_special_details
;
All e.s.d.'s (except the e.s.d. in the dihedral angle between two l.s. planes)
are estimated using the full covariance matrix. The cell e.s.d.'s are taken
into account individually in the estimation of e.s.d.'s in distances, angles
and torsion angles; correlations between e.s.d.'s in cell parameters are only
used when they are defined by crystal symmetry. An approximate (isotropic)
treatment of cell e.s.d.'s is used for estimating e.s.d.'s involving l.s.
planes.
;
loop_
    _geom_bond_atom_site_label_1
    _geom_bond_atom_site_label_2
    _geom_bond_site_symmetry_2
    _geom_bond_distance
    _geom_bond_publ_flag
    Cl1 C2 . 1.7224(19) ?
    Cl2 C3 . 1.725(2) ?
    Cl3 C8 . 1.7291(19) ?
    Cl4 C9 . 1.726(2) ?
    S1 C1 . 1.784(2) ?
    S1 S2 . 2.0252(8) ?
    S2 C7 . 1.7834(19) ?
    C1 C6 . 1.386(3) ?
    C1 C2 . 1.393(2) ?
    C2 C3 . 1.384(3) ?
    C3 C4 . 1.378(3) ?
    C4 C5 . 1.378(3) ?
    C4 H4 . 0.9300 ?
    C5 C6 . 1.380(3) ?
    C5 H5 . 0.9300 ?
    C6 H6 . 0.9300 ?
    C7 C12 . 1.389(3) ?
    C7 C8 . 1.392(3) ?
    C8 C9 . 1.381(3) ?
    C9 C10 . 1.378(3) ?
    C10 C11 . 1.372(3) ?
    C10 H10 . 0.9300 ?
    C11 C12 . 1.382(3) ?
    C11 H11 . 0.9300 ?
    C12 H12 . 0.9300 ?
loop_
    _geom_angle_atom_site_label_1
    _geom_angle_atom_site_label_2
    _geom_angle_atom_site_label_3
    _geom_angle_site_symmetry_1
    _geom_angle_site_symmetry_3
    _geom_angle
    _geom_angle_publ_flag
    C1 S1 S2 . . 105.09(7) ?
    C7 S2 S1 . . 105.02(7) ?
    C6 C1 C2 . . 119.06(18) ?
    C6 C1 S1 . . 124.55(15) ?
    C2 C1 S1 . . 116.38(14) ?
    C3 C2 C1 . . 120.36(18) ?
    C3 C2 Cl1 . . 120.22(14) ?
    C1 C2 Cl1 . . 119.42(15) ?
    C4 C3 C2 . . 120.23(18) ?
    C4 C3 Cl2 . . 119.41(17) ?
    C2 C3 Cl2 . . 120.36(16) ?
    C5 C4 C3 . . 119.4(2) ?
    C5 C4 H4 . . 120.3 ?
    C3 C4 H4 . . 120.3 ?
    C4 C5 C6 . . 121.0(2) ?
    C4 C5 H5 . . 119.5 ?
    C6 C5 H5 . . 119.5 ?
    C5 C6 C1 . . 119.93(19) ?
    C5 C6 H6 . . 120.0 ?
    C1 C6 H6 . . 120.0 ?
    C12 C7 C8 . . 119.02(17) ?
    C12 C7 S2 . . 124.42(15) ?
    C8 C7 S2 . . 116.55(14) ?
    C9 C8 C7 . . 120.32(17) ?
    C9 C8 Cl3 . . 120.28(15) ?
    C7 C8 Cl3 . . 119.39(14) ?
    C10 C9 C8 . . 120.27(19) ?
    C10 C9 Cl4 . . 119.19(17) ?
    C8 C9 Cl4 . . 120.53(16) ?
    C11 C10 C9 . . 119.6(2) ?
    C11 C10 H10 . . 120.2 ?
    C9 C10 H10 . . 120.2 ?
    C10 C11 C12 . . 120.9(2) ?
    C10 C11 H11 . . 119.5 ?
    C12 C11 H11 . . 119.5 ?
    C11 C12 C7 . . 119.85(19) ?
    C11 C12 H12 . . 120.1 ?
    C7 C12 H12 . . 120.1 ?
loop_
    _geom_torsion_atom_site_label_1
    _geom_torsion_atom_site_label_2
    _geom_torsion_atom_site_label_3
    _geom_torsion_atom_site_label_4
    _geom_torsion_site_symmetry_1
    _geom_torsion_site_symmetry_2
    _geom_torsion_site_symmetry_3
    _geom_torsion_site_symmetry_4
    _geom_torsion
    _geom_torsion_publ_flag
    S2 S1 C1 C6 . . . . 0.06(18) ?
    S2 S1 C1 C2 . . . . 179.34(12) ?
    C6 C1 C2 C3 . . . . -0.2(3) ?
    S1 C1 C2 C3 . . . . -179.52(14) ?
    C6 C1 C2 Cl1 . . . . -179.31(14) ?
    S1 C1 C2 Cl1 . . . . 1.4(2) ?
    C1 C2 C3 C4 . . . . 0.0(3) ?
    Cl1 C2 C3 C4 . . . . 179.07(16) ?
    C1 C2 C3 Cl2 . . . . -179.68(14) ?
    Cl1 C2 C3 Cl2 . . . . -0.6(2) ?
    C2 C3 C4 C5 . . . . 0.3(3) ?
    Cl2 C3 C4 C5 . . . . 179.91(17) ?
    C3 C4 C5 C6 . . . . -0.3(3) ?
    C4 C5 C6 C1 . . . . 0.0(3) ?
    C2 C1 C6 C5 . . . . 0.2(3) ?
    S1 C1 C6 C5 . . . . 179.46(16) ?
    S1 S2 C7 C12 . . . . 3.60(18) ?
    S1 S2 C7 C8 . . . . -177.28(13) ?
    C12 C7 C8 C9 . . . . 0.1(3) ?
    S2 C7 C8 C9 . . . . -179.02(14) ?
    C12 C7 C8 Cl3 . . . . 179.45(14) ?
    S2 C7 C8 Cl3 . . . . 0.3(2) ?
    C7 C8 C9 C10 . . . . -0.5(3) ?
    Cl3 C8 C9 C10 . . . . -179.76(16) ?
    C7 C8 C9 Cl4 . . . . 178.52(14) ?
    Cl3 C8 C9 Cl4 . . . . -0.8(2) ?
    C8 C9 C10 C11 . . . . 0.6(3) ?
    Cl4 C9 C10 C11 . . . . -178.44(17) ?
    C9 C10 C11 C12 . . . . -0.3(3) ?
    C10 C11 C12 C7 . . . . 0.0(3) ?
    C8 C7 C12 C11 . . . . 0.1(3) ?
    S2 C7 C12 C11 . . . . 179.18(16) ?
loop_
    _geom_hbond_atom_site_label_D
    _geom_hbond_atom_site_label_H
    _geom_hbond_atom_site_label_A
    _geom_hbond_site_symmetry_A
    _geom_hbond_distance_DH
    _geom_hbond_distance_HA
    _geom_hbond_distance_DA
    _geom_hbond_angle_DHA
    C6 H6 S2 . 0.93 2.70 3.202(2) 114.9
    C12 H12 S1 . 0.93 2.70 3.199(2) 114.8
_shelx_hkl_checksum     48647
_shelx_hkl_file
;
   2  -1   1   28.37    0.95
  -2   1  -1   27.81    0.93
  -2   1  -1   28.69    1.01
   4  -2   2   95.80    3.03
  -4   2  -2   94.66    3.17
  -4   2  -2   97.95    3.00
   6  -3   3    1.94    0.27
  -6   3  -3    1.13    0.23
  -6   3  -3    1.47    0.37
  -8   4  -4    2.18    0.46
  -9   4  -4    2.62    0.56
  -7   3  -3    0.41    0.27
  -7   3  -3   -0.09    0.10
   7  -3   3    0.20    0.12
  -5   2  -2   11.99    0.73
  -5   2  -2   12.69    0.63
   5  -2   2   13.07    0.62
  -3   1  -1   73.06    2.30
  -3   1  -1   71.78    2.40
   3  -1   1   75.22    2.28
  -1   0   0    4.53    0.26
  -1   0   0    4.18    0.24
   1   0   0    4.55    0.26
   1   0   0    4.41    0.20
   1  -1   1  140.91    4.19
   1  -1   1  144.71    4.25
  -1   1  -1  145.55    4.30
  -1   1  -1  143.82    4.19
   3  -2   2  226.95    6.77
  -3   2  -2  223.25    6.88
  -3   2  -2  228.84    6.66
   5  -3   3    3.01    0.32
  -5   3  -3    3.15    0.28
  -5   3  -3    3.26    0.41
   7  -4   4    0.02    0.15
  -7   4  -4    0.22    0.27
  -9   5  -5    2.38    0.51
  -8   3  -3    0.24    0.24
  -8   3  -3    0.43    0.18
  -6   2  -2    7.28    0.50
  -6   2  -2    6.64    0.61
   6  -2   2    6.83    0.44
  -4   1  -1    8.87    0.47
  -4   1  -1    8.48    0.54
   4  -1   1    9.23    0.41
  -2   0   0 1000.00   29.25
   0  -1   1   86.91    2.53
   0  -1   1   83.37    2.58
   0   1  -1   84.83    2.52
   2  -2   2   97.72    2.99
  -2   2  -2   96.10    3.02
  -2   2  -2   94.07    2.88
   4  -3   3  192.87    6.02
  -4   3  -3  197.87    6.14
  -4   3  -3  199.75    5.87
   6  -4   4   49.19    1.89
  -6   4  -4   49.01    2.01
  -6   4  -4   48.85    1.73
   8  -5   5    0.45    0.22
  -8   5  -5    0.35    0.28
  -9   3  -3    2.21    0.49
  -7   2  -2    1.64    0.33
  -7   2  -2    2.38    0.48
  -5   1  -1   19.32    0.87
  -5   1  -1   19.07    0.97
   5  -1   1   19.17    0.74
  -3   0   0   95.97    3.06
  -3   0   0   98.18    3.15
   3   0   0  100.09    2.90
  -1  -1   1    1.10    0.08
  -1  -1   1    1.07    0.14
   1   1  -1    0.93    0.13
   1  -2   2  122.38    3.73
  -1   2  -2  122.59    3.78
  -1   2  -2  122.89    3.66
   3  -3   3    9.12    0.51
  -3   3  -3    9.22    0.42
  -3   3  -3    8.36    0.52
   5  -4   4    9.32    0.62
  -5   4  -4    9.81    0.50
  -5   4  -4   10.00    0.71
   7  -5   5    0.57    0.23
  -7   5  -5    0.62    0.33
  -8   2  -2   -0.18    0.12
  -8   2  -2    0.31    0.23
   8  -2   2   -0.01    0.12
  -6   1  -1    0.40    0.26
  -6   1  -1    0.24    0.20
  -4   0   0   31.81    1.32
   4   0   0   34.17    1.04
  -2  -1   1   30.07    1.12
  -2  -1   1   29.97    0.90
   2   1  -1   30.28    1.09
   0  -2   2   34.72    1.16
   0  -2   2   35.07    1.22
   0   2  -2   33.62    1.16
   2  -3   3  442.18   12.57
  -2   3  -3  419.97   12.69
  -2   3  -3  415.25   12.39
   4  -4   4    1.80    0.27
  -4   4  -4    1.58    0.32
  -4   4  -4    1.76    0.20
   6  -5   5    0.54    0.23
  -6   5  -5    1.03    0.33
   8  -6   6    1.32    0.34
  -8   6  -6    1.15    0.43
  -9   2  -2    1.63    0.42
   9  -2   2    1.90    0.37
  -7   1  -1    1.60    0.38
  -7   1  -1    0.56    0.24
   7  -1   1    1.02    0.28
  -5   0   0    3.36    0.40
  -5   0   0    3.05    0.34
   5   0   0    2.35    0.34
  -3  -1   1    3.94    0.34
   3   1  -1    3.78    0.32
  -1  -2   2  190.72    5.79
  -1  -2   2  190.82    5.58
   1   2  -2  185.93    5.66
   1  -3   3  212.42    6.57
   1  -3   3  218.87    6.48
  -1   3  -3  212.88    6.39
  -1   3  -3  217.23    6.59
   3  -4   4   45.74    1.70
  -3   4  -4   45.21    1.55
  -3   4  -4   44.74    1.73
   5  -5   5    8.70    0.64
  -5   5  -5    7.54    0.64
   7  -6   6    1.90    0.39
  -7   6  -6    3.25    0.61
  -8   1  -1    2.86    0.57
   8  -1   1    2.05    0.39
  -6   0   0    6.05    0.59
   6   0   0    5.81    0.50
  -4  -1   1   26.52    1.17
   4   1  -1   26.22    1.12
  -2  -2   2   51.16    1.57
  -2  -2   2   50.60    1.82
   2   2  -2   50.89    1.77
   0  -3   3  198.93    5.95
   0  -3   3  198.40    6.10
   0   3  -3  196.72    5.94
   2  -4   4  205.27    6.28
  -2   4  -4  206.20    6.14
  -2   4  -4  201.87    6.37
   4  -5   5    6.11    0.52
  -4   5  -5    6.06    0.56
  -4   5  -5    5.95    0.39
   6  -6   6   -0.11    0.14
  -6   6  -6    0.06    0.21
   8  -7   7    4.25    0.55
  -8   7  -7    3.57    0.66
  -9   1  -1    3.70    0.52
   9  -1   1    3.61    0.46
  -7   0   0    9.55    0.77
   7   0   0    7.97    0.65
  -5  -1   1    0.05    0.17
   5   1  -1    0.01    0.15
  -3  -2   2  192.01    5.59
  -3  -2   2  193.38    6.05
   3   2  -2  191.38    5.93
  -1  -3   3  204.50    6.42
  -1  -3   3  208.31    6.19
   1   3  -3  209.41    6.29
   1  -4   4    0.21    0.14
   1  -4   4    0.18    0.12
  -1   4  -4    0.10    0.13
  -1   4  -4    0.11    0.13
   3  -5   5   31.32    1.37
  -3   5  -5   33.65    1.25
  -3   5  -5   31.79    1.40
   5  -6   6    0.50    0.27
  -5   6  -6    0.68    0.27
   7  -7   7    0.13    0.21
  -7   7  -7    0.07    0.24
  -8   0   0    0.39    0.22
   8   0   0    0.53    0.22
  -6  -1   1    9.37    0.73
   6   1  -1    9.38    0.69
  -4  -2   2   -0.04    0.11
   4   2  -2    0.03    0.14
  -2  -3   3    3.48    0.22
  -2  -3   3    2.62    0.32
   2   3  -3    2.84    0.32
   0  -4   4  211.03    6.69
   0  -4   4  215.95    6.50
   0   4  -4  214.79    6.50
   2  -5   5    9.09    0.61
  -2   5  -5   10.10    0.57
  -2   5  -5    9.63    0.66
   4  -6   6    3.65    0.44
  -4   6  -6    3.47    0.44
   6  -7   7    1.27    0.35
  -6   7  -7    1.03    0.39
  -9   0   0    0.64    0.28
   9   0   0    0.19    0.17
  -7  -1   1    4.34    0.54
   7   1  -1    3.54    0.47
  -5  -2   2   11.55    0.79
   5   2  -2   12.22    0.79
  -3  -3   3   99.46    3.49
   3   3  -3  102.74    3.42
  -1  -4   4   66.42    2.20
  -1  -4   4   65.42    2.42
   1   4  -4   66.24    2.32
   1  -5   5   22.62    1.04
   1  -5   5   22.33    1.11
  -1   5  -5   22.26    1.00
  -1   5  -5   22.72    1.13
   3  -6   6   18.77    1.03
  -3   6  -6   19.69    0.91
  -3   6  -6   20.03    1.10
   5  -7   7    9.37    0.77
  -5   7  -7   10.06    0.84
  -8  -1   1   -0.01    0.16
   8   1  -1   -0.17    0.15
  -6  -2   2    1.31    0.35
   6   2  -2    1.12    0.35
  -4  -3   3    0.02    0.16
   4   3  -3    0.42    0.22
  -2  -4   4   51.18    1.72
  -2  -4   4   49.37    2.00
   2   4  -4   50.53    1.94
   0  -5   5    0.28    0.14
   0  -5   5    0.73    0.23
   0   5  -5    0.64    0.22
   2  -6   6    0.74    0.24
  -2   6  -6    0.76    0.23
  -2   6  -6    0.62    0.26
   4  -7   7   36.82    1.70
  -4   7  -7   35.96    1.74
   6  -8   8   13.01    0.98
  -6   8  -8   14.15    1.07
  -7  -2   2    5.29    0.61
   7   2  -2    4.77    0.59
  -5  -3   3    0.89    0.33
   5   3  -3    1.53    0.40
  -3  -4   4    2.08    0.40
   3   4  -4    1.62    0.36
  -1  -5   5   21.96    0.96
  -1  -5   5   21.08    1.14
   1   5  -5   21.47    1.07
   1  -6   6    5.57    0.47
   1  -6   6    4.47    0.49
  -1   6  -6    4.97    0.52
  -1   6  -6    5.58    0.49
   3  -7   7    0.49    0.23
  -3   7  -7    0.22    0.23
   5  -8   8    6.41    0.67
  -5   8  -8    7.24    0.76
  -8  -2   2    0.32    0.21
   8   2  -2   -0.07    0.18
  -6  -3   3    0.01    0.20
   6   3  -3    0.05    0.27
  -4  -4   4    0.13    0.20
   4   4  -4    0.40    0.25
  -2  -5   5   10.75    0.81
   2   5  -5   10.71    0.77
   0  -6   6    5.23    0.56
   0  -6   6    5.04    0.44
   0   6  -6    5.39    0.52
   2  -7   7   34.02    1.57
  -2   7  -7   34.45    1.70
   4  -8   8    4.35    0.54
  -4   8  -8    4.86    0.61
  -7  -3   3    0.03    0.19
   7   3  -3    0.55    0.33
  -5  -4   4    5.33    0.61
   5   4  -4    5.16    0.60
  -3  -5   5    0.85    0.31
   3   5  -5   -0.21    0.15
  -1  -6   6   27.72    1.46
  -1  -6   6   26.38    1.18
   1   6  -6   26.72    1.34
   1  -7   7   10.39    0.72
  -1   7  -7   10.44    0.73
  -1   7  -7   10.13    0.85
   3  -8   8    0.16    0.16
  -3   8  -8   -0.03    0.18
  -6  -4   4    0.92    0.36
   6   4  -4    1.35    0.44
  -4  -5   5   11.74    0.91
   4   5  -5    9.98    0.87
  -2  -6   6    0.92    0.34
   2   6  -6    1.20    0.38
   0  -7   7   -0.20    0.08
   0  -7   7   -0.03    0.16
   0   7  -7   -0.03    0.18
   0   7  -7    0.22    0.23
   2  -8   8    3.37    0.43
  -2   8  -8    3.73    0.53
  -5  -5   5    5.57    0.64
   5   5  -5    5.18    0.64
  -3  -6   6   12.76    0.98
   3   6  -6   11.39    0.91
  -1  -7   7   11.11    0.93
   1   7  -7   10.85    0.85
   1  -8   8    5.94    0.55
  -1   8  -8    4.33    0.59
  -4  -6   6    4.36    0.61
   4   6  -6    4.60    0.63
  -2  -7   7    1.79    0.47
   2   7  -7    0.81    0.37
   0  -8   8    3.40    0.65
   0   8  -8    3.89    0.58
   0   8  -7    3.53    0.66
   0  -8   7    3.83    0.69
   2   7  -6    0.95    0.35
  -2  -7   6    0.44    0.27
   4   6  -5    4.31    0.59
  -4  -6   5    4.88    0.62
  -1   8  -7    1.29    0.43
   1  -8   7    1.31    0.29
   1   7  -6   18.46    1.14
  -1  -7   6   20.21    1.26
   3   6  -5    3.12    0.59
  -3  -6   5    4.21    0.57
   5   5  -4    6.26    0.69
  -5  -5   4    7.54    0.75
  -2   8  -7    0.69    0.29
   2  -8   7    0.76    0.26
   0   7  -6    1.13    0.36
   0  -7   6    0.44    0.26
   0  -7   6    1.17    0.25
   2   6  -5    0.80    0.33
  -2  -6   5    0.45    0.26
   4   5  -4    7.86    0.74
  -4  -5   4    7.33    0.71
   6   4  -3    0.70    0.32
  -6  -4   3    0.28    0.21
  -3   8  -7   13.23    0.99
   3  -8   7   12.20    0.88
  -1   7  -6   10.42    0.86
  -1   7  -6   10.60    0.72
   1  -7   6   10.16    0.70
   1   6  -5    7.81    0.65
  -1  -6   5    7.88    0.52
  -1  -6   5    7.39    0.68
   3   5  -4   -0.04    0.19
  -3  -5   4    0.05    0.18
   5   4  -3   12.48    0.92
  -5  -4   3   13.01    0.97
   7   3  -2    0.22    0.29
  -7  -3   2    0.77    0.38
  -4   8  -7    4.79    0.61
   4  -8   7    5.84    0.60
  -2   7  -6    0.73    0.32
   2  -7   6    0.39    0.23
   0   6  -5    4.99    0.49
   0  -6   5    5.11    0.42
   0  -6   5    4.77    0.55
   2   5  -4   -0.05    0.15
  -2  -5   4    0.12    0.15
   4   4  -3    1.30    0.36
  -4  -4   3    1.57    0.39
   6   3  -2    8.26    0.76
  -6  -3   2    8.60    0.76
   8   2  -1    1.16    0.41
  -8  -2   1    3.19    0.46
  -5   8  -7    9.90    0.89
   5  -8   7   10.94    0.87
  -3   7  -6   32.27    1.61
   3  -7   6   34.37    1.56
  -1   6  -5   24.45    1.09
  -1   6  -5   24.18    1.24
   1  -6   5   22.94    1.21
   1  -6   5   22.55    1.09
   1   5  -4   23.26    1.11
  -1  -5   4   21.84    0.97
  -1  -5   4   24.19    1.19
   3   4  -3    3.62    0.43
  -3  -4   3    2.97    0.41
   5   3  -2   34.72    1.62
  -5  -3   2   34.90    1.66
   7   2  -1    1.96    0.45
  -7  -2   1    2.04    0.45
  -6   8  -7    2.63    0.57
   6  -8   7    3.44    0.60
  -4   7  -6   23.91    1.34
   4  -7   6   24.83    1.29
  -2   6  -5   49.17    2.03
  -2   6  -5   48.06    1.79
   2  -6   5   50.40    1.93
   0   5  -4   10.75    0.64
   0  -5   4   11.21    0.72
   0  -5   4   10.20    0.60
   2   4  -3  189.62    5.99
  -2  -4   3  186.88    6.13
  -2  -4   3  198.26    5.79
   4   3  -2    4.91    0.51
  -4  -3   2    5.07    0.52
   6   2  -1    0.17    0.21
  -6  -2   1    0.27    0.21
   8   1   0    0.65    0.29
  -8  -1   0    0.80    0.33
  -7   8  -7    4.16    0.63
   7  -8   7    4.34    0.56
  -5   7  -6    1.94    0.47
   5  -7   6    2.42    0.47
  -3   6  -5    4.87    0.38
  -3   6  -5    5.22    0.52
   3  -6   5    4.85    0.47
  -1   5  -4   93.51    3.05
  -1   5  -4   94.47    3.28
   1  -5   4   93.04    3.25
   1  -5   4   94.70    3.12
   1   4  -3    1.12    0.25
  -1  -4   3    0.96    0.25
  -1  -4   3    1.26    0.18
   3   3  -2  196.52    6.25
  -3  -3   2  205.02    6.40
  -3  -3   2  200.31    5.91
   5   2  -1   21.71    1.13
  -5  -2   1   22.37    1.16
   7   1   0   -0.11    0.13
  -7  -1   0    0.54    0.27
   9   0   1    0.27    0.21
  -9   0  -1    0.00    0.17
  -6   7  -6   11.23    0.93
   6  -7   6   13.61    0.93
  -4   6  -5   30.00    1.44
   4  -6   5   30.44    1.40
  -2   5  -4   19.89    1.01
  -2   5  -4   20.17    0.85
   2  -5   4   20.05    0.95
   0   4  -3  178.36    5.30
   0  -4   3  170.35    5.48
   0  -4   3  170.63    5.29
   2   3  -2    0.14    0.13
  -2  -3   2    0.04    0.11
  -2  -3   2    0.13    0.06
   4   2  -1    1.95    0.30
  -4  -2   1    1.92    0.36
   6   1   0    9.00    0.66
  -6  -1   0    7.74    0.65
   8   0   1    5.73    0.58
  -8   0  -1    5.17    0.58
  -7   7  -6   15.02    1.11
   7  -7   6   16.90    1.08
  -5   6  -5    0.97    0.30
   5  -6   5    0.70    0.24
  -3   5  -4   20.53    1.03
  -3   5  -4   20.78    0.84
   3  -5   4   19.68    0.98
  -1   4  -3    1.38    0.19
  -1   4  -3    1.66    0.30
   1  -4   3    1.42    0.27
   1  -4   3    1.28    0.19
   1   3  -2   87.30    2.79
  -1  -3   2   84.93    2.87
  -1  -3   2   86.75    2.69
   3   2  -1    6.52    0.46
   3   2  -1    6.27    0.26
  -3  -2   1    6.84    0.49
   5   1   0    0.19    0.16
  -5  -1   0    0.35    0.22
   7   0   1    8.24    0.67
  -7   0  -1    9.06    0.72
   9  -1   2    2.75    0.40
  -9   1  -2    2.09    0.46
  -8   7  -6    0.63    0.37
   8  -7   6    1.17    0.34
  -6   6  -5   21.85    1.25
   6  -6   5   23.26    1.20
  -4   5  -4   -0.09    0.15
  -4   5  -4    0.14    0.09
   4  -5   4    0.26    0.18
  -2   4  -3   12.75    0.69
  -2   4  -3   12.98    0.57
   2  -4   3   12.73    0.66
   0   3  -2   27.93    1.01
   0  -3   2   27.22    1.00
   0  -3   2   27.24    1.08
   2   2  -1   12.63    0.62
  -2  -2   1   13.06    0.65
  -2  -2   1   13.28    0.48
   4   1   0   15.02    0.77
  -4  -1   0   15.27    0.80
  -4  -1   0   14.46    0.75
   6   0   1    2.98    0.38
  -6   0  -1    2.98    0.37
  -6   0  -1    2.69    0.40
   8  -1   2    8.34    0.67
  -8   1  -2    8.92    0.69
  -8   1  -2    8.40    0.75
  -7   6  -5    1.89    0.47
   7  -6   5    1.94    0.42
  -5   5  -4   -0.13    0.19
   5  -5   4   -0.01    0.14
  -3   4  -3  106.10    3.53
  -3   4  -3  107.80    3.26
   3  -4   3  106.07    3.47
  -1   3  -2  154.77    4.78
  -1   3  -2  154.89    4.59
   1  -3   2  151.62    4.68
   1  -3   2  154.90    4.78
   1   2  -1   13.61    0.58
  -1  -2   1   12.94    0.61
  -1  -2   1   13.06    0.50
   3   1   0    2.64    0.14
  -3  -1   0    2.27    0.25
  -3  -1   0    2.33    0.27
   5   0   1   64.35    2.00
  -5   0  -1   62.00    2.33
  -5   0  -1   66.55    2.29
  -7   1  -2    0.74    0.26
  -7   1  -2    1.26    0.30
   9  -2   3   -0.02    0.13
  -9   2  -3    0.07    0.18
  -9   2  -3   -0.02    0.19
  -8   6  -5    3.87    0.61
   8  -6   5    3.46    0.45
  -6   5  -4    3.02    0.52
   6  -5   4    2.06    0.37
  -4   4  -3   14.03    0.79
  -4   4  -3   14.08    0.57
   4  -4   3   13.52    0.73
  -2   3  -2  282.98    8.43
  -2   3  -2  272.08    8.14
   2  -3   2  282.81    8.33
   0   2  -1  147.93    4.42
   0  -2   1  149.98    4.54
   0  -2   1  149.49    4.44
   2   1   0  237.53    6.92
  -2  -1   0  236.20    7.16
  -2  -1   0  240.16    7.05
   4   0   1   68.21    2.11
  -4   0  -1   67.17    2.29
  -4   0  -1   69.47    2.37
  -6   1  -2   -0.27    0.17
  -6   1  -2    0.07    0.20
  -8   2  -3    0.21    0.20
  -8   2  -3    0.14    0.19
  -9   6  -5    0.46    0.31
   9  -6   5    1.17    0.31
  -7   5  -4    9.53    0.78
   7  -5   4    9.23    0.68
  -5   4  -3  198.16    6.29
  -5   4  -3  195.58    5.87
   5  -4   3  196.73    6.13
  -3   3  -2  263.74    8.06
  -3   3  -2  265.85    7.73
   3  -3   2  266.08    7.95
  -1   2  -1  332.41    9.97
  -1   2  -1  361.95   10.25
   1  -2   1  342.07   10.11
  -1  -1   0   57.70    1.88
  -1  -1   0   59.97    1.85
  -1  -1   0   60.45    1.78
   3   0   1   18.05    0.64
  -3   0  -1   17.77    0.74
  -3   0  -1   17.77    0.77
   5  -1   2   56.50    1.90
  -5   1  -2   57.48    2.03
  -5   1  -2   59.66    2.14
  -7   2  -3   10.77    0.78
  -7   2  -3   11.14    0.70
  -9   3  -4    0.18    0.19
  -8   5  -4    7.72    0.79
   8  -5   4    7.36    0.61
  -6   4  -3    6.97    0.63
  -6   4  -3    7.85    0.45
   6  -4   3    7.42    0.55
  -4   3  -2  103.90    3.42
  -4   3  -2  103.24    3.15
   4  -3   2  103.35    3.31
  -2   2  -1  159.74    4.65
  -2   2  -1  158.92    4.87
   2  -2   1  160.06    4.79
   0   1   0   76.99    2.35
   0  -1   0   77.36    2.31
   0  -1   0   77.41    2.35
   0  -1   0   76.90    2.29
   2   0   1  113.51    3.39
  -2   0  -1  115.32    3.45
  -2   0  -1  113.51    3.50
   4  -1   2    0.87    0.16
  -4   1  -2    0.74    0.22
  -4   1  -2    0.78    0.18
   6  -2   3    4.07    0.35
  -6   2  -3    4.81    0.51
  -6   2  -3    4.33    0.39
  -8   3  -4    2.25    0.32
  -8   3  -4    2.63    0.50
  -9   5  -4    2.46    0.56
  -7   4  -3   43.70    1.94
   7  -4   3   42.70    1.70
  -5   3  -2    2.19    0.38
  -5   3  -2    2.46    0.23
   5  -3   2    2.30    0.27
  -3   2  -1  151.93    4.80
  -3   2  -1  155.63    4.58
   3  -2   1  157.05    4.68
  -1   1   0  141.36    4.27
   1  -1   0  144.90    4.21
   1   0   1  465.13   13.09
   1   0   1  421.73   12.95
  -1   0  -1  411.91   13.08
  -1   0  -1  491.42   12.92
   3  -1   2  116.21    3.53
  -3   1  -2  114.42    3.54
  -3   1  -2  116.18    3.64
   5  -2   3   12.90    0.65
  -5   2  -3   13.38    0.67
  -5   2  -3   12.77    0.75
   7  -3   4    1.81    0.27
  -7   3  -4    2.18    0.45
  -7   3  -4    1.79    0.31
  -9   4  -5    3.07    0.58
  -8   4  -3    0.87    0.33
  -6   3  -2   27.77    1.33
  -6   3  -2   27.42    1.09
   6  -3   2   26.51    1.12
  -4   2  -1   84.96    2.69
  -4   2  -1   86.91    2.89
   4  -2   1   87.19    2.73
  -2   1   0  140.45    4.31
  -2   1   0  141.03    4.15
   2  -1   0  142.58    4.18
   0   0   1   -0.01    0.01
   0   0   1   -0.01    0.01
   0   0   1    0.00    0.00
   0   0  -1    0.00    0.01
   0   0  -1   -0.01    0.00
   2  -1   2   28.92    1.00
  -2   1  -2   28.06    0.97
  -2   1  -2   28.92    1.01
   4  -2   3    3.95    0.33
  -4   2  -3    3.86    0.36
  -4   2  -3    4.34    0.31
   6  -3   4    1.29    0.27
  -6   3  -4    1.30    0.25
  -6   3  -4    1.18    0.33
   8  -4   5   20.88    1.09
  -8   4  -5   22.05    1.27
  -9   4  -3    2.94    0.59
  -7   3  -2    4.63    0.56
  -7   3  -2    4.65    0.40
   7  -3   2    4.91    0.39
  -5   2  -1    6.22    0.39
  -5   2  -1    6.45    0.52
   5  -2   1    6.38    0.38
  -3   1   0    0.72    0.13
  -3   1   0    0.90    0.20
   3  -1   0    0.69    0.10
  -1   0   1   -0.12    0.05
  -1   0   1    0.02    0.10
   1   0  -1   -0.06    0.08
   1  -1   2   21.82    0.78
  -1   1  -2   22.37    0.76
  -1   1  -2   21.87    0.76
   3  -2   3    1.94    0.23
  -3   2  -3    2.09    0.19
  -3   2  -3    1.71    0.22
   5  -3   4    2.03    0.29
  -5   3  -4    2.13    0.24
  -5   3  -4    1.99    0.39
   7  -4   5   30.41    1.38
  -7   4  -5   31.13    1.53
  -9   5  -6    1.66    0.43
  -8   3  -2    0.37    0.25
   8  -3   2    0.09    0.09
  -6   2  -1   54.21    1.96
  -6   2  -1   56.18    2.18
   6  -2   1   55.41    1.87
  -4   1   0    1.07    0.25
  -4   1   0    1.16    0.17
   4  -1   0    0.89    0.11
  -2   0   1  597.87   16.81
   2   0  -1  485.06   16.45
   2   0  -1  630.54   16.54
   0  -1   2   -0.10    0.11
   2  -2   3   33.11    1.20
  -2   2  -3   33.33    1.14
  -2   2  -3   33.68    1.20
   4  -3   4   15.58    0.77
  -4   3  -4   15.23    0.79
  -4   3  -4   15.31    0.68
   6  -4   5   11.43    0.74
  -6   4  -5   11.47    0.64
  -6   4  -5   11.37    0.80
   8  -5   6    1.74    0.37
  -8   5  -6    1.94    0.51
  -9   3  -2    1.71    0.44
  -7   2  -1    8.30    0.58
  -7   2  -1    7.90    0.68
   7  -2   1    7.60    0.54
  -5   1   0   23.19    1.12
  -5   1   0   23.23    1.00
   5  -1   0   23.54    1.01
   5  -1   0   24.29    0.84
  -3   0   1  193.99    5.94
   3   0  -1  192.87    5.80
  -1  -1   2    3.67    0.19
  -1  -1   2    3.67    0.25
   1   1  -2    4.46    0.26
   1  -2   3  109.12    3.33
  -1   2  -3  108.12    3.36
  -1   2  -3  106.43    3.28
   3  -3   4    2.00    0.26
  -3   3  -4    2.14    0.27
  -3   3  -4    1.60    0.19
   5  -4   5   11.40    0.71
  -5   4  -5   10.62    0.58
  -5   4  -5    9.61    0.70
   7  -5   6    0.59    0.24
  -7   5  -6    0.38    0.26
  -8   2  -1   23.30    1.32
   8  -2   1   24.66    1.19
  -6   1   0    2.87    0.42
   6  -1   0    2.80    0.33
  -4   0   1   88.94    3.01
   4   0  -1   89.31    2.90
  -2  -1   2  134.26    4.25
  -2  -1   2  138.01    3.97
   2   1  -2  136.09    4.16
   0  -2   3    9.66    0.48
   0  -2   3   10.32    0.46
   0   2  -3    9.96    0.47
   2  -3   4    1.79    0.23
  -2   3  -4    1.43    0.21
  -2   3  -4    1.47    0.19
   4  -4   5    3.89    0.40
  -4   4  -5    4.10    0.43
  -4   4  -5    4.41    0.33
   6  -5   6    5.16    0.52
  -6   5  -6    5.74    0.59
   8  -6   7    0.18    0.20
  -8   6  -7    0.65    0.29
  -9   2  -1    0.71    0.31
   9  -2   1    0.29    0.18
  -7   1   0    3.88    0.51
   7  -1   0    4.43    0.43
  -5   0   1  119.73    4.06
   5   0  -1  122.54    3.92
  -3  -1   2   37.57    1.46
   3   1  -2   38.72    1.41
  -1  -2   3  402.50   11.71
  -1  -2   3  398.13   11.98
   1   2  -3  403.45   11.77
   1  -3   4   14.21    0.68
   1  -3   4   15.78    0.72
  -1   3  -4   14.84    0.72
  -1   3  -4   15.24    0.67
   3  -4   5  121.74    3.96
  -3   4  -5  119.27    3.99
  -3   4  -5  124.57    3.82
   5  -5   6    2.54    0.43
  -5   5  -6    2.61    0.47
  -5   5  -6    2.31    0.26
   7  -6   7   12.53    0.91
  -7   6  -7   12.80    0.96
  -8   1   0    7.14    0.71
   8  -1   0    7.67    0.63
  -6   0   1    0.64    0.27
   6   0  -1    0.55    0.23
  -4  -1   2   12.89    0.75
   4   1  -2   13.35    0.73
  -2  -2   3   64.77    2.29
  -2  -2   3   67.12    2.03
   2   2  -3   66.52    2.23
   0  -3   4    3.98    0.30
   0  -3   4    4.31    0.35
   0   3  -4    4.01    0.33
   2  -4   5    7.92    0.53
  -2   4  -5    7.49    0.48
  -2   4  -5    7.82    0.54
   4  -5   6   49.17    1.96
  -4   5  -6   48.82    1.98
  -4   5  -6   50.52    1.79
   6  -6   7    0.60    0.26
  -6   6  -7    0.88    0.34
  -9   1   0    1.00    0.36
   9  -1   0    0.92    0.29
  -7   0   1   10.12    0.81
   7   0  -1   10.99    0.77
  -5  -1   2   -0.01    0.16
   5   1  -2   -0.14    0.14
  -3  -2   3   19.01    0.97
  -3  -2   3   20.72    0.65
   3   2  -3   20.09    0.94
  -1  -3   4   18.48    0.75
  -1  -3   4   19.27    0.89
   1   3  -4   18.11    0.84
   1  -4   5  211.42    6.51
   1  -4   5  210.92    6.63
  -1   4  -5  213.90    6.46
  -1   4  -5  214.01    6.65
   3  -5   6   26.98    1.26
  -3   5  -6   28.60    1.29
  -3   5  -6   27.66    1.15
   5  -6   7   15.23    0.97
  -5   6  -7   15.26    0.97
   7  -7   8    0.20    0.19
  -7   7  -8    0.35    0.28
  -8   0   1    0.60    0.30
   8   0  -1    0.20    0.24
  -6  -1   2    1.17    0.35
   6   1  -2   -0.15    0.14
  -4  -2   3    4.54    0.47
   4   2  -3    5.59    0.49
  -2  -3   4   81.30    2.56
  -2  -3   4   84.16    2.87
   2   3  -4   79.71    2.77
   0  -4   5   17.47    0.89
   0  -4   5   16.35    0.78
   0   4  -5   16.22    0.82
   2  -5   6    4.97    0.46
  -2   5  -6    6.09    0.52
  -2   5  -6    5.47    0.45
   4  -6   7   10.74    0.77
  -4   6  -7   10.43    0.77
   6  -7   8    0.18    0.20
  -6   7  -8   -0.27    0.20
  -9   0   1    0.20    0.24
   9   0  -1    0.07    0.22
  -7  -1   2    3.18    0.50
   7   1  -2    2.50    0.49
  -5  -2   3    8.39    0.68
   5   2  -3    8.84    0.67
  -3  -3   4    1.61    0.34
   3   3  -4    1.89    0.36
  -1  -4   5   12.86    0.79
  -1  -4   5   14.21    0.67
   1   4  -5   13.80    0.78
   1  -5   6    0.58    0.20
   1  -5   6    0.86    0.27
  -1   5  -6    0.64    0.26
  -1   5  -6    0.77    0.26
   3  -6   7    6.43    0.58
  -3   6  -7    6.04    0.58
  -3   6  -7    5.83    0.48
   5  -7   8    8.51    0.76
  -5   7  -8    8.28    0.77
  -8  -1   2    0.05    0.17
   8   1  -2    0.00    0.18
  -6  -2   3   16.85    1.07
   6   2  -3   15.90    1.02
  -4  -3   4    2.86    0.40
   4   3  -4    3.25    0.42
  -2  -4   5    0.36    0.19
  -2  -4   5    0.68    0.15
   2   4  -5    0.49    0.26
   0  -5   6   10.20    0.62
   0  -5   6    9.48    0.70
   0   5  -6   10.72    0.70
   2  -6   7    4.12    0.45
  -2   6  -7    4.83    0.46
  -2   6  -7    4.16    0.48
   4  -7   8    0.01    0.15
  -4   7  -8    0.28    0.23
  -7  -2   3    0.78    0.34
   7   2  -3    0.56    0.33
  -5  -3   4    5.47    0.59
   5   3  -4    5.18    0.57
  -3  -4   5   16.27    0.99
   3   4  -5   17.06    0.99
  -1  -5   6   13.09    0.70
  -1  -5   6   13.75    0.87
   1   5  -6   12.95    0.83
   1  -6   7   28.69    1.31
   1  -6   7   28.24    1.42
  -1   6  -7   29.17    1.44
  -1   6  -7   28.06    1.30
   3  -7   8   15.64    1.01
  -3   7  -8   17.60    1.10
   5  -8   9    2.26    0.49
  -5   8  -9    2.24    0.53
  -6  -3   4    1.09    0.37
   6   3  -4    0.40    0.28
  -4  -4   5    3.77    0.50
   4   4  -5    4.16    0.54
  -2  -5   6    4.14    0.51
   2   5  -6    5.05    0.55
   0  -6   7   49.22    2.13
   0  -6   7   48.94    1.91
   0   6  -7   49.20    2.00
   2  -7   8   10.72    0.77
  -2   7  -8    8.81    0.77
   4  -8   9    0.13    0.17
  -4   8  -9   -0.06    0.19
  -7  -3   4    0.37    0.24
   7   3  -4    0.04    0.25
  -5  -4   5    3.48    0.50
   5   4  -5    3.41    0.62
  -3  -5   6   10.64    0.84
   3   5  -6   10.09    0.80
  -1  -6   7   15.05    0.88
  -1  -6   7   15.19    1.03
   1   6  -7   12.93    0.91
   1  -7   8    5.28    0.50
  -1   7  -8    4.90    0.52
  -1   7  -8    5.15    0.60
   3  -8   9   18.88    1.16
  -3   8  -9   17.94    1.20
  -6  -4   5    0.75    0.28
   6   4  -5    0.35    0.28
  -4  -5   6    0.67    0.30
   4   5  -6    0.44    0.27
  -2  -6   7   47.36    2.18
   2   6  -7   47.67    2.13
   0  -7   8    8.71    0.79
   0  -7   8    8.57    0.63
   0   7  -8    8.78    0.74
   0   7  -8    7.79    0.75
   2  -8   9    5.24    0.54
  -2   8  -9    4.10    0.57
  -5  -5   6    1.41    0.41
   5   5  -6    2.20    0.55
  -3  -6   7   -0.04    0.14
   3   6  -7    0.03    0.22
  -1  -7   8    0.15    0.20
   1   7  -8    0.29    0.26
   1  -8   9   19.88    1.15
  -1   8  -9   19.61    1.31
  -2  -7   8    0.85    0.32
   2   7  -8    0.41    0.31
   1   8  -6    0.81    0.35
  -1  -8   6    0.40    0.26
   3   7  -5    4.53    0.63
  -3  -7   5    4.33    0.63
  -2   9  -7    2.73    0.59
   2  -9   7    3.30    0.44
   0   8  -6    3.06    0.60
   0  -8   6    2.47    0.55
   2   7  -5   -0.23    0.17
  -2  -7   5    0.37    0.24
   4   6  -4    0.35    0.25
  -4  -6   4    0.41    0.26
  -3   9  -7    0.53    0.32
   3  -9   7    0.71    0.25
  -1   8  -6    2.18    0.52
   1  -8   6    2.43    0.34
   1   7  -5    9.11    0.74
  -1  -7   5    9.91    0.84
   3   6  -4    0.32    0.26
  -3  -6   4    0.34    0.26
   5   5  -3    1.15    0.41
  -5  -5   3    0.82    0.34
  -4   9  -7    6.06    0.71
   4  -9   7    7.67    0.71
  -2   8  -6    3.23    0.60
   2  -8   6    3.84    0.44
   0   7  -5   26.34    1.28
   0  -7   5   26.32    1.43
   0  -7   5   23.29    1.16
   2   6  -4    3.97    0.48
  -2  -6   4    3.24    0.47
   4   5  -3    0.03    0.24
  -4  -5   3    0.61    0.32
   6   4  -2    5.37    0.63
  -6  -4   2    5.45    0.64
  -5   9  -7    3.38    0.68
   5  -9   7    3.02    0.56
  -3   8  -6    7.17    0.71
   3  -8   6    7.23    0.64
  -1   7  -5   41.15    1.70
  -1   7  -5   42.84    1.96
   1  -7   5   42.77    1.77
   1   6  -4    1.58    0.36
  -1  -6   4    2.32    0.46
  -1  -6   4    2.27    0.28
   3   5  -3   37.59    1.69
  -3  -5   3   38.99    1.79
   5   4  -2    0.87    0.34
  -5  -4   2    0.88    0.35
   7   3  -1    5.92    0.70
  -7  -3   1    6.39    0.68
  -4   8  -6    7.27    0.72
   4  -8   6    6.66    0.65
  -2   7  -5   89.73    3.33
   2  -7   5   85.81    3.12
   0   6  -4    2.68    0.36
   0  -6   4    3.14    0.33
   0  -6   4    3.21    0.43
   2   5  -3    0.22    0.21
  -2  -5   3    0.61    0.15
  -2  -5   3    0.41    0.23
   4   4  -2   15.68    0.98
  -4  -4   2   15.06    0.97
   6   3  -1    3.99    0.54
  -6  -3   1    5.40    0.58
   8   2   0    1.82    0.47
  -8  -2   0    1.30    0.40
  -5   8  -6    8.35    0.82
   5  -8   6    8.92    0.76
  -3   7  -5    1.37    0.40
   3  -7   5    1.10    0.28
  -1   6  -4    6.66    0.50
  -1   6  -4    6.69    0.60
   1  -6   4    7.04    0.52
   1  -6   4    7.04    0.60
   1   5  -3   21.62    1.04
  -1  -5   3   21.82    0.93
  -1  -5   3   21.15    1.11
   3   4  -2   13.27    0.83
  -3  -4   2   13.03    0.84
   5   3  -1   19.65    1.10
  -5  -3   1   18.11    1.08
   7   2   0    0.69    0.29
  -7  -2   0    1.19    0.35
  -6   8  -6    3.82    0.68
   6  -8   6    3.71    0.51
  -4   7  -5   35.48    1.69
   4  -7   5   34.05    1.59
  -2   6  -4    3.65    0.44
  -2   6  -4    3.95    0.35
   2  -6   4    3.67    0.39
   0   5  -3   10.32    0.60
   0  -5   3   10.59    0.59
   0  -5   3    9.73    0.67
   2   4  -2    5.53    0.50
  -2  -4   2    6.06    0.53
  -2  -4   2    5.23    0.35
   4   3  -1   61.20    2.32
  -4  -3   1   61.15    2.37
   6   2   0   -0.12    0.15
  -6  -2   0    0.09    0.18
   8   1   1    1.30    0.35
  -8  -1  -1    0.25    0.23
  -7   8  -6    6.33    0.74
   7  -8   6    4.67    0.58
  -5   7  -5    1.04    0.38
   5  -7   5    1.25    0.33
  -3   6  -4    1.57    0.36
   3  -6   4    0.97    0.27
  -1   5  -3    7.92    0.48
  -1   5  -3    8.61    0.62
   1  -5   3    8.22    0.59
   1  -5   3    8.50    0.54
   1   4  -2   33.95    1.35
  -1  -4   2   34.21    1.26
  -1  -4   2   36.05    1.45
   3   3  -1    1.15    0.14
   3   3  -1    0.96    0.27
  -3  -3   1    0.87    0.13
  -3  -3   1    0.40    0.20
   5   2   0    0.23    0.21
  -5  -2   0    0.76    0.27
   7   1   1    1.08    0.33
  -7  -1  -1    1.37    0.38
  -6   7  -5    3.89    0.60
   6  -7   5    3.58    0.49
  -4   6  -4   57.82    2.26
   4  -6   4   54.73    2.16
  -2   5  -3   29.69    1.09
  -2   5  -3   29.76    1.31
   2  -5   3   29.41    1.23
   0   4  -2   12.19    0.60
   0  -4   2   11.72    0.59
   0  -4   2   12.73    0.69
   2   3  -1   32.34    1.31
  -2  -3   1   33.45    1.37
  -2  -3   1   35.15    1.15
   4   2   0    0.00    0.14
  -4  -2   0    0.08    0.15
  -4  -2   0    0.20    0.17
   6   1   1    0.34    0.21
  -6  -1  -1    0.36    0.20
  -6  -1  -1    0.80    0.26
   8   0   2    0.38    0.21
  -8   0  -2    0.14    0.18
  -7   7  -5   -0.30    0.19
   7  -7   5    0.04    0.19
  -5   6  -4    6.65    0.62
   5  -6   4    5.82    0.54
  -3   5  -3   57.97    2.17
  -3   5  -3   57.88    1.86
   3  -5   3   56.43    2.09
  -1   4  -2    0.86    0.16
  -1   4  -2    1.17    0.24
   1  -4   2    0.93    0.18
   1  -4   2    0.99    0.22
   1   3  -1   40.84    1.47
  -1  -3   1   42.31    1.39
  -1  -3   1   41.23    1.54
   3   2   0   10.39    0.60
   3   2   0   10.55    0.42
  -3  -2   0   10.02    0.59
  -3  -2   0   10.17    0.61
  -5  -1  -1   10.73    0.71
  -5  -1  -1   11.10    0.70
  -7   0  -2    9.41    0.73
  -7   0  -2   10.08    0.74
   9  -1   3    2.22    0.44
  -9   1  -3    1.58    0.39
  -8   7  -5   10.09    0.93
   8  -7   5    9.41    0.80
  -6   6  -4   18.38    1.10
   6  -6   4   16.27    0.98
  -4   5  -3  140.34    4.71
  -4   5  -3  143.82    4.26
   4  -5   3  144.02    4.61
  -2   4  -2   37.54    1.46
  -2   4  -2   37.57    1.24
   2  -4   2   37.86    1.40
   0   3  -1  418.58   12.11
   0  -3   1  417.23   12.37
   0  -3   1  409.23   12.16
  -2  -2   0   33.92    1.25
  -2  -2   0   33.98    1.10
  -2  -2   0   33.90    1.28
   4   1   1   14.48    0.54
  -4  -1  -1   14.70    0.77
  -4  -1  -1   13.48    0.73
  -6   0  -2    9.89    0.72
  -6   0  -2    9.85    0.68
  -8   1  -3    1.99    0.46
  -8   1  -3    2.35    0.45
  -7   6  -4    0.42    0.32
   7  -6   4    0.32    0.18
  -5   5  -3   19.77    1.07
   5  -5   3   19.67    1.00
  -3   4  -2   38.31    1.21
  -3   4  -2   37.58    1.49
   3  -4   2   37.82    1.43
  -1   3  -1   39.71    1.40
  -1   3  -1   37.97    1.24
   1  -3   1   38.38    1.34
  -1  -2   0    7.22    0.38
  -1  -2   0    6.94    0.33
  -1  -2   0    7.37    0.40
   3   1   1  123.54    3.66
  -3  -1  -1  123.26    3.85
  -3  -1  -1  120.72    3.88
   5   0   2    7.99    0.41
  -5   0  -2    9.26    0.59
  -5   0  -2    8.54    0.59
  -7   1  -3    1.13    0.32
  -7   1  -3    1.40    0.32
  -9   2  -4    0.39    0.21
  -9   2  -4   -0.01    0.17
  -8   6  -4    2.16    0.53
   8  -6   4    2.00    0.40
  -6   5  -3    1.43    0.40
   6  -5   3    0.81    0.25
  -4   4  -2   12.71    0.73
  -4   4  -2   12.50    0.48
   4  -4   2   12.56    0.67
  -2   3  -1  405.48   11.88
  -2   3  -1  382.90   11.48
   2  -3   1  406.52   11.72
   0   2   0  275.42    8.01
   0  -2   0  276.53    8.01
   0  -2   0  272.82    8.06
   0  -2   0  274.64    8.18
   2   1   1  227.10    6.70
  -2  -1  -1  229.59    6.87
  -2  -1  -1  228.66    6.79
   4   0   2   24.53    0.90
  -4   0  -2   24.98    1.05
  -4   0  -2   24.16    1.02
   6  -1   3  160.16    4.94
  -6   1  -3  157.35    5.21
  -6   1  -3  164.20    5.14
  -8   2  -4    0.17    0.17
  -8   2  -4    0.87    0.29
  -9   6  -4    0.18    0.31
  -7   5  -3    2.66    0.51
   7  -5   3    2.11    0.37
  -5   4  -2   23.96    0.86
  -5   4  -2   24.14    1.16
   5  -4   2   23.02    1.05
  -3   3  -1   18.52    0.83
  -3   3  -1   18.41    0.60
   3  -3   1   17.63    0.76
  -1   2   0    7.23    0.26
  -1   2   0    7.70    0.27
  -1   2   0    7.77    0.38
   1  -2   0    7.36    0.35
   1   1   1   87.81    2.62
  -1  -1  -1   85.59    2.66
  -1  -1  -1   88.34    2.68
   3   0   2  198.78    5.93
  -3   0  -2  201.30    6.02
  -3   0  -2  199.61    6.08
   5  -1   3   16.80    0.74
  -5   1  -3   15.87    0.80
  -5   1  -3   16.78    0.86
  -7   2  -4    1.30    0.33
  -7   2  -4    1.73    0.35
  -9   3  -5    0.01    0.16
  -8   5  -3    1.04    0.39
   8  -5   3    0.43    0.20
  -6   4  -2    0.24    0.10
  -6   4  -2    0.18    0.24
   6  -4   2    0.12    0.13
  -4   3  -1    1.39    0.29
  -4   3  -1    1.36    0.14
   4  -3   1    1.54    0.20
  -2   2   0   46.68    1.64
  -2   2   0   50.23    1.44
   2  -2   0   50.79    1.44
   2  -2   0   47.63    1.58
   0   1   1  177.01    5.20
   0  -1  -1  172.93    5.13
   0  -1  -1  180.11    5.17
   0  -1  -1  174.75    5.20
   2   0   2    4.29    0.26
  -2   0  -2    4.34    0.28
  -2   0  -2    4.81    0.28
   4  -1   3  351.20   10.37
  -4   1  -3  352.64   10.39
  -4   1  -3  348.60   10.55
   6  -2   4   10.39    0.62
  -6   2  -4   11.62    0.67
  -6   2  -4   10.36    0.72
  -8   3  -5    0.03    0.13
  -8   3  -5    0.66    0.30
  -9   5  -3    5.45    0.67
  -7   4  -2    3.73    0.51
   7  -4   2    3.18    0.35
  -5   3  -1   11.09    0.71
  -5   3  -1   11.35    0.52
   5  -3   1   11.02    0.58
  -3   2   0    0.55    0.09
  -3   2   0    0.43    0.16
   3  -2   0    0.35    0.10
  -1   1   1   23.90    0.81
  -1   1   1   24.63    0.74
   1  -1  -1   24.09    0.79
   1  -1  -1   23.82    0.74
   1   0   2   50.57    1.54
  -1   0  -2   50.04    1.54
  -1   0  -2   49.65    1.58
   3  -1   3    5.06    0.34
  -3   1  -3    5.10    0.33
  -3   1  -3    5.89    0.37
   5  -2   4    2.50    0.29
  -5   2  -4    2.63    0.36
  -5   2  -4    2.52    0.28
   7  -3   5    2.65    0.35
  -7   3  -5    2.52    0.34
  -7   3  -5    2.56    0.47
  -9   4  -6    3.05    0.48
  -8   4  -2   -0.10    0.19
  -6   3  -1   32.26    1.25
  -6   3  -1   33.92    1.51
   6  -3   1   34.35    1.30
  -4   2   0   49.36    1.62
  -4   2   0   50.25    1.83
   4  -2   0   49.52    1.65
  -2   1   1  631.69   18.12
   2  -1  -1  578.89   17.74
   2  -1  -1  638.06   17.84
   0   0   2    3.87    0.23
   0   0   2    4.10    0.18
   0   0  -2    4.68    0.25
   2  -1   3  159.70    4.89
  -2   1  -3  164.28    4.86
  -2   1  -3  163.18    4.90
   4  -2   4   10.11    0.57
  -4   2  -4   10.48    0.55
  -4   2  -4   10.64    0.60
   6  -3   5    4.04    0.41
  -6   3  -5    3.92    0.48
  -6   3  -5    3.34    0.36
   8  -4   6   16.28    0.95
  -8   4  -6   16.87    1.06
  -9   4  -2    0.16    0.27
  -7   3  -1    0.34    0.25
   7  -3   1    0.15    0.10
   7  -3   1    0.39    0.16
  -5   2   0    9.51    0.65
  -5   2   0    9.50    0.50
   5  -2   0    9.88    0.52
   5  -2   0    9.66    0.48
  -3   1   1  282.16    8.58
   3  -1  -1  293.81    8.32
   3  -1  -1  278.44    8.34
  -1   0   2   45.00    1.43
  -1   0   2   44.63    1.37
   1   0  -2   44.21    1.41
   1  -1   3   36.36    1.27
  -1   1  -3   37.87    1.26
  -1   1  -3   38.45    1.23
   3  -2   4   53.62    1.85
  -3   2  -4   53.86    1.80
  -3   2  -4   53.17    1.84
   5  -3   5   45.02    1.72
  -5   3  -5   45.20    1.76
  -5   3  -5   43.67    1.63
   7  -4   6    0.79    0.28
  -7   4  -6    0.73    0.31
  -8   3  -1   10.41    0.85
   8  -3   1   10.34    0.66
  -6   2   0  121.23    4.13
   6  -2   0  121.84    3.74
   6  -2   0  119.46    3.85
  -4   1   1  163.68    5.27
   4  -1  -1  170.57    4.96
   4  -1  -1  168.27    5.08
  -2   0   2  574.15   19.03
  -2   0   2  703.46   19.41
   2   0  -2  702.37   19.08
   0  -1   3   16.63    0.64
   0  -1   3   16.74    0.63
   0   1  -3   17.12    0.66
   2  -2   4  151.87    4.75
  -2   2  -4  157.19    4.75
  -2   2  -4  155.69    4.70
   4  -3   5    7.28    0.52
  -4   3  -5    8.56    0.48
  -4   3  -5    6.85    0.50
   6  -4   6   78.50    2.85
  -6   4  -6   79.61    2.72
  -6   4  -6   80.80    2.93
   8  -5   7    0.67    0.25
  -8   5  -7    0.57    0.32
  -9   3  -1    0.26    0.24
  -7   2   0   -0.35    0.16
   7  -2   0   -0.01    0.11
  -5   1   1  104.49    3.63
   5  -1  -1  111.65    3.25
   5  -1  -1  106.62    3.45
  -3   0   2  153.70    4.88
  -3   0   2  158.05    4.55
   3   0  -2  157.59    4.76
  -1  -1   3   47.41    1.50
  -1  -1   3   48.81    1.60
   1   1  -3   46.72    1.57
   1  -2   4   33.96    1.22
   1  -2   4   33.11    1.20
  -1   2  -4   33.99    1.21
  -1   2  -4   33.66    1.21
   3  -3   5  303.58    9.26
  -3   3  -5  316.81    9.33
  -3   3  -5  301.93    9.12
   5  -4   6   32.93    1.45
  -5   4  -6   33.65    1.33
  -5   4  -6   32.18    1.45
   7  -5   7    2.31    0.45
  -7   5  -7    1.70    0.40
  -8   2   0    3.18    0.48
   8  -2   0    3.49    0.41
  -6   1   1    6.34    0.60
   6  -1  -1    6.21    0.50
  -4   0   2  254.59    7.99
   4   0  -2  264.54    7.81
  -2  -1   3   96.21    3.09
  -2  -1   3   96.64    2.85
   2   1  -3   93.74    3.01
   0  -2   4  892.51   25.46
   0  -2   4  853.03   25.73
   0   2  -4  884.37   25.38
   2  -3   5   40.16    1.49
  -2   3  -5   39.47    1.44
  -2   3  -5   39.39    1.48
   4  -4   6    4.16    0.47
  -4   4  -6    4.22    0.44
  -4   4  -6    3.93    0.36
   6  -5   7   13.37    0.88
  -6   5  -7   13.27    0.90
   8  -6   8    1.71    0.38
  -8   6  -8    1.68    0.48
  -9   2   0    2.06    0.49
   9  -2   0    2.20    0.42
  -7   1   1    2.31    0.45
   7  -1  -1    2.48    0.37
  -5   0   2   11.21    0.76
   5   0  -2   11.10    0.68
  -3  -1   3    0.35    0.15
   3   1  -3    0.69    0.19
  -1  -2   4    2.52    0.25
  -1  -2   4    2.55    0.21
   1   2  -4    2.11    0.26
   1  -3   5  329.92    9.93
   1  -3   5  332.05   10.03
  -1   3  -5  332.48    9.88
  -1   3  -5  337.99   10.05
   3  -4   6  119.62    3.96
  -3   4  -6  121.29    3.84
  -3   4  -6  120.54    3.97
   5  -5   7    0.05    0.16
  -5   5  -7   -0.13    0.15
  -5   5  -7   -0.02    0.10
   7  -6   8    2.18    0.48
  -7   6  -8    2.55    0.55
  -8   1   1    1.04    0.39
   8  -1  -1    1.07    0.31
  -6   0   2   40.50    1.80
   6   0  -2   40.49    1.68
  -4  -1   3    1.37    0.30
   4   1  -3    1.48    0.30
  -2  -2   4   72.66    2.52
  -2  -2   4   73.39    2.27
   2   2  -4   73.68    2.47
   0  -3   5   55.62    2.00
   0  -3   5   56.81    1.93
   0   3  -5   56.98    1.96
   2  -4   6    9.02    0.59
  -2   4  -6    8.80    0.58
  -2   4  -6    8.92    0.56
   4  -5   7  116.30    4.01
  -4   5  -7  117.49    3.83
  -4   5  -7  122.30    4.07
   6  -6   8    9.01    0.77
  -6   6  -8   10.56    0.82
  -9   1   1    4.38    0.60
   9  -1  -1    3.20    0.45
  -7   0   2   -0.08    0.22
   7   0  -2    0.04    0.18
  -5  -1   3    0.50    0.25
   5   1  -3    0.65    0.24
  -3  -2   4   21.53    1.04
  -3  -2   4   22.22    0.74
   3   2  -4   21.48    1.01
  -1  -3   5   11.49    0.56
  -1  -3   5   11.43    0.66
   1   3  -5   11.85    0.65
   1  -4   6    7.94    0.55
   1  -4   6    7.68    0.52
  -1   4  -6    7.72    0.53
  -1   4  -6    7.48    0.54
   3  -5   7   22.76    1.14
  -3   5  -7   23.06    1.06
  -3   5  -7   23.78    1.15
   5  -6   8   18.05    1.09
  -5   6  -8   17.36    1.06
   7  -7   9    7.69    0.76
  -7   7  -9    6.85    0.73
  -8   0   2    3.76    0.53
   8   0  -2    3.26    0.56
  -6  -1   3    0.57    0.28
   6   1  -3    0.04    0.18
  -4  -2   4   21.40    1.10
   4   2  -4   20.90    1.05
  -2  -3   5   27.03    1.21
  -2  -3   5   25.58    0.97
   2   3  -5   25.99    1.16
   0  -4   6    2.31    0.31
   0  -4   6    2.13    0.26
   0   4  -6    2.77    0.35
   2  -5   7   66.15    2.46
  -2   5  -7   68.18    2.53
  -2   5  -7   68.46    2.42
   4  -6   8    0.42    0.21
  -4   6  -8    0.00    0.18
   6  -7   9    2.06    0.46
  -6   7  -9    2.59    0.53
  -9   0   2    0.19    0.19
   9   0  -2   -0.08    0.19
  -7  -1   3    1.27    0.39
   7   1  -3    2.11    0.46
  -5  -2   4    1.63    0.38
   5   2  -4    1.82    0.40
  -3  -3   5    5.46    0.51
   3   3  -5    4.73    0.49
  -1  -4   6    2.85    0.29
  -1  -4   6    2.18    0.35
   1   4  -6    2.65    0.37
   1  -5   7   14.75    0.82
   1  -5   7   15.08    0.88
  -1   5  -7   14.95    0.90
  -1   5  -7   14.84    0.84
   3  -6   8   28.09    1.39
  -3   6  -8   29.32    1.42
  -3   6  -8   28.76    1.29
   5  -7   9   35.66    1.76
  -5   7  -9   33.47    1.72
  -8  -1   3    0.50    0.30
   8   1  -3    0.58    0.27
  -6  -2   4   16.21    1.06
   6   2  -4   13.88    0.96
  -4  -3   5   31.69    1.54
   4   3  -5   32.92    1.51
  -2  -4   6   16.05    0.94
  -2  -4   6   14.96    0.70
   2   4  -6   15.59    0.91
   0  -5   7   15.65    0.83
   0  -5   7   16.11    0.95
   0   5  -7   16.60    0.92
   2  -6   8   43.28    1.82
  -2   6  -8   43.33    1.89
  -2   6  -8   43.03    1.77
   4  -7   9    0.97    0.32
  -4   7  -9    1.43    0.38
  -7  -2   4    7.32    0.75
   7   2  -4    7.06    0.71
  -5  -3   5   -0.02    0.18
   5   3  -5   -0.14    0.19
  -3  -4   6    5.52    0.56
   3   4  -6    6.48    0.61
  -1  -5   7    5.20    0.42
  -1  -5   7    5.46    0.54
   1   5  -7    4.78    0.52
   1  -6   8    0.82    0.24
  -1   6  -8    0.57    0.28
  -1   6  -8    0.82    0.31
   3  -7   9   33.18    1.61
  -3   7  -9   31.38    1.61
  -6  -3   5   10.66    0.89
   6   3  -5   12.10    0.94
  -4  -4   6   13.29    0.95
   4   4  -6   13.44    0.94
  -2  -5   7    2.41    0.47
   2   5  -7    1.99    0.44
   0  -6   8   60.08    2.28
   0  -6   8   62.29    2.51
   0   6  -8   59.16    2.37
   2  -7   9    0.26    0.19
  -2   7  -9    0.38    0.21
   4  -8  10    0.17    0.21
  -4   8 -10    0.77    0.34
  -7  -3   5    1.59    0.47
   7   3  -5    1.75    0.47
  -5  -4   6    0.21    0.24
   5   4  -6    0.02    0.23
  -3  -5   7    4.42    0.54
   3   5  -7    4.22    0.57
  -1  -6   8   12.30    0.91
   1   6  -8   11.49    0.86
   1  -7   9   12.53    0.83
  -1   7  -9   12.35    0.87
  -1   7  -9   12.39    0.94
   3  -8  10    0.47    0.22
  -3   8 -10    1.13    0.37
  -6  -4   6    0.28    0.24
   6   4  -6    0.26    0.27
  -4  -5   7    0.47    0.25
   4   5  -7   -0.24    0.23
  -2  -6   8    1.30    0.39
   2   6  -8    1.27    0.41
   0  -7   9    3.55    0.54
   0  -7   9    3.63    0.40
   0   7  -9    4.63    0.59
   0   7  -9    4.58    0.54
   2  -8  10   -0.13    0.12
  -2   8 -10   -0.09    0.15
  -3  -6   8   -0.10    0.16
   3   6  -8   -0.05    0.24
  -1  -7   9    1.05    0.36
   1   7  -9    0.66    0.30
   1   8  -5   -0.13    0.20
  -1  -8   5    0.31    0.25
   3   7  -4    0.36    0.27
  -3  -7   4    1.09    0.36
  -2   9  -6    3.57    0.55
   2  -9   6    3.80    0.46
   0   8  -5    0.48    0.27
   0  -8   5    0.17    0.20
   0  -8   5    0.37    0.17
   2   7  -4   11.39    0.88
  -2  -7   4   10.77    0.91
   4   6  -3    0.14    0.21
  -4  -6   3    0.05    0.20
  -3   9  -6    4.39    0.61
   3  -9   6    3.94    0.47
  -1   8  -5    1.59    0.45
   1  -8   5    1.57    0.34
   1   7  -4    0.05    0.18
  -1  -7   4   -0.03    0.14
   3   6  -3   21.56    1.23
  -3  -6   3   20.10    1.25
   5   5  -2    1.92    0.49
  -5  -5   2    1.71    0.46
  -4   9  -6    0.61    0.29
   4  -9   6    0.26    0.19
  -2   8  -5    0.41    0.29
   2  -8   5   -0.03    0.11
   0   7  -4   39.71    1.89
   0   7  -4   40.37    1.69
   0  -7   4   39.03    1.63
   0  -7   4   39.14    1.85
   2   6  -3    5.54    0.57
  -2  -6   3    5.92    0.63
   4   5  -2   19.44    1.17
  -4  -5   2   18.22    1.15
   6   4  -1    2.61    0.55
  -6  -4   1    2.06    0.51
  -5   9  -6    0.21    0.28
   5  -9   6    0.67    0.28
  -3   8  -5   -0.17    0.18
   3  -8   5    0.08    0.15
  -1   7  -4   20.88    1.21
  -1   7  -4   20.02    1.00
   1  -7   4   20.81    1.05
   1   6  -3   33.35    1.46
  -1  -6   3   33.41    1.35
  -1  -6   3   31.79    1.56
   3   5  -2   16.61    1.00
  -3  -5   2   17.12    1.05
   5   4  -1    0.08    0.22
  -5  -4   1    0.52    0.27
   7   3   0    0.17    0.23
  -7  -3   0    0.40    0.20
  -6   9  -6    1.41    0.44
   6  -9   6    0.66    0.26
  -4   8  -5    4.33    0.60
   4  -8   5    5.18    0.55
  -2   7  -4    8.17    0.72
   2  -7   4    7.90    0.62
   0   6  -3   23.49    1.10
   0  -6   3   25.60    1.28
   0  -6   3   24.88    1.10
   2   5  -2   26.69    1.25
  -2  -5   2   27.04    1.32
  -2  -5   2   26.05    1.06
   4   4  -1    3.90    0.48
  -4  -4   1    3.43    0.45
   6   3   0    7.09    0.71
  -6  -3   0    7.47    0.68
   8   2   1    0.47    0.23
  -8  -2  -1    0.00    0.15
  -5   8  -5    4.42    0.61
   5  -8   5    5.44    0.59
  -3   7  -4    3.66    0.50
   3  -7   4    4.15    0.45
  -1   6  -3    0.02    0.13
  -1   6  -3    0.24    0.20
   1  -6   3    0.41    0.17
   1   5  -2   25.49    1.14
  -1  -5   2   25.34    1.04
  -1  -5   2   23.58    1.20
   3   4  -1    7.54    0.62
  -3  -4   1    8.84    0.65
   5   3   0    4.76    0.53
  -5  -3   0    5.36    0.54
   7   2   1    8.78    0.75
  -7  -2  -1    8.93    0.74
  -6   8  -5   12.95    1.04
   6  -8   5   14.22    0.99
  -4   7  -4   13.09    0.94
   4  -7   4   13.90    0.87
  -2   6  -3   10.89    0.57
  -2   6  -3    9.89    0.72
   2  -6   3   10.61    0.67
   0   5  -2    0.36    0.17
   0  -5   2    0.58    0.17
   0  -5   2    0.59    0.21
   2   4  -1    7.81    0.56
  -2  -4   1    7.51    0.42
  -2  -4   1    6.62    0.55
   4   3   0    3.76    0.44
  -4  -3   0    3.96    0.43
   6   2   1    0.46    0.23
  -6  -2  -1    0.65    0.26
   8   1   2    1.20    0.37
  -8  -1  -2    0.75    0.25
  -7   8  -5    2.51    0.59
   7  -8   5    3.00    0.46
  -5   7  -4    9.70    0.83
   5  -7   4   11.27    0.79
  -3   6  -3  119.47    4.07
   3  -6   3  118.69    3.96
  -1   5  -2   28.46    1.29
  -1   5  -2   29.19    1.11
   1  -5   2   30.17    1.29
   1  -5   2   29.81    1.21
   1   4  -1    3.22    0.33
  -1  -4   1    3.38    0.36
  -1  -4   1    3.82    0.30
   3   3   0    7.53    0.56
   3   3   0    8.64    0.41
  -3  -3   0    7.88    0.57
   5   2   1    9.57    0.70
  -5  -2  -1   10.17    0.69
  -5  -2  -1    9.92    0.70
   7   1   2    1.48    0.34
  -7  -1  -2    1.38    0.36
  -7  -1  -2    1.66    0.38
  -8   8  -5    0.19    0.29
   8  -8   5    0.62    0.27
  -6   7  -4    9.47    0.86
   6  -7   4   10.08    0.78
  -4   6  -3   27.86    1.36
   4  -6   3   28.63    1.31
  -2   5  -2    1.00    0.26
  -2   5  -2    0.90    0.17
   2  -5   2    0.94    0.22
   0   4  -1    8.38    0.47
   0  -4   1    8.32    0.47
   0  -4   1    8.94    0.55
   2   3   0  142.16    4.45
  -2  -3   0  141.21    4.28
  -2  -3   0  140.76    4.43
  -2  -3   0  142.41    4.53
  -4  -2  -1    5.41    0.46
  -4  -2  -1    5.15    0.46
  -6  -1  -2    6.32    0.57
  -6  -1  -2    6.81    0.58
   8   0   3   10.16    0.78
  -8   0  -3   10.68    0.81
  -8   0  -3   10.60    0.84
  -7   7  -4   22.07    1.36
   7  -7   4   23.00    1.26
  -5   6  -3   29.77    1.47
   5  -6   3   31.35    1.40
  -3   5  -2  214.69    6.23
  -3   5  -2  206.86    6.68
   3  -5   2  215.21    6.57
  -1   4  -1   59.70    2.08
  -1   4  -1   58.24    1.87
   1  -4   1   57.62    1.98
   1   3   0  255.72    7.59
  -1  -3   0  249.33    7.72
  -1  -3   0  253.28    7.57
  -1  -3   0  258.91    7.54
   3   2   1    0.86    0.13
  -3  -2  -1    0.56    0.18
  -3  -2  -1    0.71    0.22
  -5  -1  -2   12.81    0.77
  -5  -1  -2   12.51    0.75
  -7   0  -3    0.00    0.14
  -7   0  -3    0.30    0.17
   9  -1   4    2.24    0.35
  -9   1  -4    2.15    0.48
  -9   1  -4    2.91    0.41
  -8   7  -4    4.27    0.74
   8  -7   4    4.25    0.51
  -6   6  -3    0.25    0.25
   6  -6   3    0.12    0.19
  -4   5  -2    3.42    0.42
   4  -5   2    2.85    0.35
  -2   4  -1   47.57    1.75
  -2   4  -1   48.07    1.49
   2  -4   1   47.11    1.68
   0   3   0  366.17   10.61
   0  -3   0  364.15   10.68
   0  -3   0  359.07   10.84
   2   2   1    0.01    0.06
  -2  -2  -1    0.14    0.10
  -2  -2  -1    0.07    0.10
   4   1   2   30.95    1.11
  -4  -1  -2   32.38    1.29
  -4  -1  -2   31.44    1.30
  -6   0  -3   10.21    0.71
  -6   0  -3   10.56    0.73
  -8   1  -4    4.39    0.51
  -8   1  -4    4.89    0.53
  -9   7  -4    4.01    0.73
   9  -7   4    2.87    0.53
  -7   6  -3   10.99    0.88
   7  -6   3   10.34    0.73
  -5   5  -2    3.70    0.47
   5  -5   2    4.23    0.41
  -3   4  -1   43.13    1.66
  -3   4  -1   43.89    1.30
   3  -4   1   42.93    1.59
   3  -4   1   44.73    1.30
  -1   3   0  554.16   16.50
  -1   3   0  589.78   16.91
   1  -3   0  572.73   16.70
  -1  -2  -1    0.54    0.13
  -1  -2  -1    0.54    0.13
  -1  -2  -1    0.67    0.11
   3   1   2  165.73    4.97
  -3  -1  -2  167.67    5.11
  -3  -1  -2  164.26    5.13
   5   0   3    2.35    0.25
  -5   0  -3    2.24    0.31
  -5   0  -3    2.61    0.33
  -7   1  -4    2.38    0.43
  -7   1  -4    2.17    0.40
  -9   2  -5    1.16    0.33
  -8   6  -3    0.32    0.27
   8  -6   3    0.48    0.22
  -6   5  -2    3.05    0.54
   6  -5   2    2.59    0.41
  -4   4  -1  134.75    4.45
  -4   4  -1  138.98    3.99
   4  -4   1  136.52    4.32
  -2   3   0    0.93    0.20
   2  -3   0    0.56    0.14
   0  -2  -1   82.45    2.52
   0  -2  -1   82.85    2.55
   0  -2  -1   83.20    2.58
   2   1   2   41.82    1.37
  -2  -1  -2   42.43    1.41
  -2  -1  -2   40.46    1.44
   4   0   3    0.05    0.10
  -4   0  -3   -0.19    0.08
  -4   0  -3    0.04    0.12
   6  -1   4   16.11    0.77
  -6   1  -4   15.50    0.88
  -6   1  -4   16.57    0.89
  -8   2  -5    3.23    0.43
  -8   2  -5    4.78    0.51
  -9   6  -3   -0.20    0.20
  -7   5  -2   21.87    1.25
   7  -5   2   21.15    1.07
  -5   4  -1   13.17    0.82
  -5   4  -1   13.18    0.52
   5  -4   1   12.87    0.70
  -3   3   0  132.48    4.18
   3  -3   0  131.27    3.80
   3  -3   0  128.22    4.05
   3  -3   0  133.88    3.80
  -1   2   1    0.39    0.15
  -1   2   1    0.20    0.08
   1  -2  -1    0.19    0.08
   1   1   2   87.96    2.71
  -1  -1  -2   87.38    2.72
  -1  -1  -2   90.15    2.70
   3   0   3   47.27    1.65
  -3   0  -3   46.21    1.69
  -3   0  -3   54.02    1.69
   5  -1   4    8.48    0.52
  -5   1  -4    9.58    0.60
  -5   1  -4    8.31    0.56
  -7   2  -5    6.17    0.53
  -7   2  -5    5.13    0.53
  -8   5  -2    5.31    0.69
   8  -5   2    4.54    0.46
  -6   4  -1   84.76    3.08
   6  -4   1   83.41    2.85
   6  -4   1   84.54    2.65
  -4   3   0    0.10    0.16
   4  -3   0   -0.13    0.06
   4  -3   0   -0.05    0.06
  -2   2   1  217.61    6.67
  -2   2   1  221.53    6.40
   2  -2  -1  222.28    6.40
   2  -2  -1  225.27    6.57
   0   1   2  360.79   10.53
   0   1   2  322.10   10.53
   0   1   2  370.70   10.51
   0  -1  -2  370.20   10.45
   0  -1  -2  376.79   10.51
   2   0   3    0.52    0.13
  -2   0  -3    0.52    0.13
  -2   0  -3    0.53    0.12
   4  -1   4    3.66    0.33
  -4   1  -4    4.00    0.34
  -4   1  -4    3.98    0.35
   6  -2   5    6.54    0.50
  -6   2  -5    7.17    0.57
  -6   2  -5    7.10    0.53
  -8   3  -6    5.68    0.54
  -8   3  -6    5.61    0.58
  -9   5  -2   11.65    0.97
  -7   4  -1    2.75    0.50
   7  -4   1    2.53    0.31
  -5   3   0   12.79    0.77
   5  -3   0   12.90    0.63
   5  -3   0   12.72    0.55
  -3   2   1   26.74    1.06
   3  -2  -1   27.31    0.96
   3  -2  -1   26.84    0.89
  -1   1   2  364.02   11.02
   1  -1  -2  365.46   10.86
   1  -1  -2  396.83   10.94
   1   0   3  762.18   19.80
   1   0   3  609.97   19.84
  -1   0  -3  752.72   19.72
  -1   0  -3  601.84   19.84
   3  -1   4   36.71    1.34
  -3   1  -4   36.65    1.34
  -3   1  -4   36.25    1.30
   5  -2   5   48.77    1.79
  -5   2  -5   48.85    1.83
  -5   2  -5   46.68    1.78
   7  -3   6    8.57    0.62
  -7   3  -6    7.85    0.60
  -7   3  -6    7.96    0.66
  -8   4  -1    4.51    0.73
  -6   3   0    1.25    0.35
   6  -3   0    1.44    0.22
   6  -3   0    1.69    0.22
  -4   2   1   49.32    1.76
   4  -2  -1   45.67    1.53
   4  -2  -1   44.73    1.54
  -2   1   2  764.49   22.48
   2  -1  -2  742.39   22.18
   2  -1  -2  792.89   22.09
   0   0   3  159.74    4.77
   0   0   3  163.30    4.71
   0   0  -3  155.55    4.75
   2  -1   4   80.22    2.61
  -2   1  -4   81.63    2.54
  -2   1  -4   82.74    2.59
   4  -2   5   25.02    1.08
  -4   2  -5   25.21    1.06
  -4   2  -5   25.79    1.06
   6  -3   6    7.29    0.57
  -6   3  -6    6.44    0.52
  -6   3  -6    6.08    0.57
   8  -4   7    0.47    0.19
  -8   4  -7    0.66    0.25
  -9   4  -1    0.58    0.35
  -7   3   0    0.29    0.26
   7  -3   0    0.21    0.12
  -5   2   1   86.55    3.05
   5  -2  -1   89.52    2.82
   5  -2  -1   87.83    2.77
  -3   1   2  127.98    4.02
   3  -1  -2  123.58    3.84
   3  -1  -2  130.01    3.80
  -1   0   3   79.03    2.44
  -1   0   3   77.78    2.40
   1   0  -3   76.36    2.43
   1  -1   4  543.41   16.10
  -1   1  -4  542.02   16.03
  -1   1  -4  568.20   16.17
   3  -2   5    3.71    0.34
  -3   2  -5    4.15    0.33
  -3   2  -5    4.08    0.33
   5  -3   6   55.41    2.04
  -5   3  -6   51.95    1.94
  -5   3  -6   52.49    2.01
   7  -4   7    2.18    0.41
  -7   4  -7    2.34    0.46
  -8   3   0    0.19    0.23
  -6   2   1   33.82    1.55
   6  -2  -1   34.51    1.22
   6  -2  -1   33.58    1.34
  -4   1   2  685.66   21.06
   4  -1  -2  710.49   20.57
   4  -1  -2  734.58   20.65
  -2   0   3   30.86    1.01
  -2   0   3   30.61    1.13
   2   0  -3   30.54    1.09
   0  -1   4    7.50    0.40
   0  -1   4    7.39    0.36
   0   1  -4    7.39    0.41
   2  -2   5    0.03    0.11
  -2   2  -5   -0.05    0.08
  -2   2  -5    0.03    0.10
   4  -3   6    0.79    0.24
  -4   3  -6    0.95    0.22
  -4   3  -6    0.87    0.25
   6  -4   7    1.09    0.33
  -6   4  -7    1.50    0.35
  -6   4  -7    1.93    0.34
   8  -5   8    1.89    0.41
  -9   3   0    0.94    0.35
  -7   2   1   -0.01    0.16
   7  -2  -1    0.12    0.14
  -5   1   2    7.98    0.61
   5  -1  -2    8.57    0.55
   5  -1  -2    8.14    0.35
  -3   0   3   58.52    1.77
  -3   0   3   57.19    2.03
   3   0  -3   58.75    1.95
  -1  -1   4  501.07   14.78
  -1  -1   4  508.83   14.98
   1   1  -4  512.40   14.80
   1  -2   5  111.15    3.48
   1  -2   5  111.14    3.45
  -1   2  -5  110.04    3.45
  -1   2  -5  108.30    3.47
   3  -3   6   58.96    2.14
  -3   3  -6   57.88    2.06
  -3   3  -6   62.15    2.12
   5  -4   7    9.15    0.69
  -5   4  -7    9.77    0.69
  -5   4  -7   10.64    0.64
   7  -5   8    0.34    0.22
  -7   5  -8    0.12    0.23
  -8   2   1    0.40    0.30
   8  -2  -1    0.51    0.24
  -6   1   2   53.71    2.15
   6  -1  -2   52.95    1.99
  -4   0   3    0.25    0.17
   4   0  -3    0.01    0.14
  -2  -1   4    3.01    0.20
  -2  -1   4    3.13    0.29
   2   1  -4    2.99    0.28
   0  -2   5   40.70    1.44
   0  -2   5   41.01    1.45
   0   2  -5   40.27    1.46
   2  -3   6    1.82    0.28
  -2   3  -6    1.75    0.29
  -2   3  -6    2.05    0.25
   4  -4   7   55.90    2.12
  -4   4  -7   54.73    2.07
  -4   4  -7   53.47    1.98
   6  -5   8    3.09    0.52
  -6   5  -8    3.22    0.47
  -9   2   1   -0.09    0.22
   9  -2  -1    0.00    0.14
  -7   1   2   24.71    1.35
   7  -1  -2   26.59    1.25
  -5   0   3    1.62    0.38
   5   0  -3    2.23    0.31
  -3  -1   4   46.67    1.44
  -3  -1   4   45.49    1.74
   3   1  -4   47.08    1.70
  -1  -2   5    0.08    0.09
  -1  -2   5    0.11    0.09
   1   2  -5    0.10    0.13
   1  -3   6   32.04    1.27
   1  -3   6   32.98    1.29
  -1   3  -6   32.78    1.29
  -1   3  -6   32.67    1.29
   3  -4   7   51.34    1.99
  -3   4  -7   51.46    1.96
  -3   4  -7   52.96    1.92
   5  -5   8    0.04    0.19
  -5   5  -8    0.09    0.11
  -5   5  -8   -0.08    0.15
   7  -6   9    6.53    0.69
  -7   6  -9    7.46    0.77
  -8   1   2    0.79    0.34
   8  -1  -2    0.75    0.30
  -6   0   3    0.85    0.30
   6   0  -3    1.08    0.31
  -4  -1   4   16.35    0.89
   4   1  -4   16.56    0.85
  -2  -2   5  184.66    5.83
  -2  -2   5  185.42    5.55
   2   2  -5  187.14    5.74
   0  -3   6   86.74    2.89
   0  -3   6   89.00    2.97
   0   3  -6   90.12    2.95
   2  -4   7   12.73    0.75
  -2   4  -7   13.12    0.74
  -2   4  -7   12.18    0.72
   4  -5   8    2.32    0.43
  -4   5  -8    1.58    0.30
  -4   5  -8    1.78    0.38
   6  -6   9    0.18    0.20
  -6   6  -9    0.47    0.29
  -9   1   2    3.69    0.55
   9  -1  -2    3.20    0.47
  -7   0   3    0.69    0.31
   7   0  -3    0.36    0.23
  -5  -1   4   14.01    0.89
   5   1  -4   14.23    0.84
  -3  -2   5  102.03    3.11
  -3  -2   5  102.91    3.49
   3   2  -5  102.71    3.42
  -1  -3   6  117.09    3.89
  -1  -3   6  118.34    3.71
   1   3  -6  118.75    3.85
   1  -4   7   33.95    1.40
   1  -4   7   31.99    1.37
  -1   4  -7   32.39    1.37
  -1   4  -7   34.17    1.42
   3  -5   8    3.38    0.45
  -3   5  -8    3.68    0.41
  -3   5  -8    3.71    0.40
   5  -6   9    0.48    0.24
  -5   6  -9   -0.22    0.15
  -8   0   3    0.06    0.21
   8   0  -3   -0.09    0.18
  -6  -1   4   10.00    0.80
   6   1  -4    9.53    0.72
  -4  -2   5   42.75    1.80
   4   2  -5   42.57    1.75
  -2  -3   6  251.82    7.59
  -2  -3   6  253.79    7.93
   2   3  -6  256.67    7.82
   0  -4   7    2.03    0.32
   0  -4   7    2.26    0.31
   0   4  -7    2.33    0.35
   2  -5   8    4.72    0.47
  -2   5  -8    4.55    0.46
  -2   5  -8    4.51    0.46
   4  -6   9    8.76    0.74
  -4   6  -9    8.51    0.70
   6  -7  10    5.39    0.64
  -6   7 -10    3.93    0.56
  -7  -1   4    1.64    0.46
   7   1  -4    2.32    0.49
  -5  -2   5   64.58    2.60
   5   2  -5   68.00    2.57
  -3  -3   6   49.22    2.06
   3   3  -6   53.76    2.05
  -1  -4   7    4.70    0.39
  -1  -4   7    4.15    0.44
   1   4  -7    4.45    0.49
   1  -5   8   22.91    1.09
   1  -5   8   21.82    1.14
  -1   5  -8   21.64    1.14
  -1   5  -8   21.69    1.11
   3  -6   9   14.20    0.92
  -3   6  -9   13.42    0.90
  -3   6  -9   13.32    0.83
   5  -7  10    0.04    0.17
  -5   7 -10    0.10    0.22
  -8  -1   4    0.44    0.26
   8   1  -4    0.99    0.37
  -6  -2   5    0.21    0.23
   6   2  -5   -0.06    0.21
  -4  -3   6   35.03    1.68
   4   3  -6   36.92    1.65
  -2  -4   7    2.87    0.41
  -2  -4   7    3.46    0.30
   2   4  -7    3.63    0.48
   0  -5   8    0.64    0.23
   0  -5   8    0.66    0.20
   0   5  -8    0.54    0.26
   2  -6   9    2.76    0.40
  -2   6  -9    2.67    0.46
  -2   6  -9    2.35    0.46
   4  -7  10   17.68    1.12
  -4   7 -10   15.90    1.06
  -7  -2   5    7.74    0.76
   7   2  -5    8.02    0.78
  -5  -3   6    0.71    0.29
   5   3  -6    0.97    0.37
  -3  -4   7    0.74    0.27
   3   4  -7    0.33    0.26
  -1  -5   8    9.42    0.60
  -1  -5   8    9.99    0.75
   1   5  -8    9.44    0.75
   1  -6   9   56.22    2.21
  -1   6  -9   53.89    2.22
  -1   6  -9   56.55    2.32
   3  -7  10   -0.23    0.12
  -3   7 -10   -0.08    0.19
  -6  -3   6    0.29    0.22
   6   3  -6    0.29    0.26
  -4  -4   7    2.14    0.46
   4   4  -7    1.95    0.47
  -2  -5   8    4.22    0.52
   2   5  -8    5.02    0.57
   0  -6   9   17.76    0.99
   0  -6   9   19.37    1.16
   0   6  -9   17.37    1.07
   2  -7  10    3.14    0.43
  -2   7 -10    2.63    0.50
  -5  -4   7    3.93    0.55
   5   4  -7    4.69    0.62
  -3  -5   8    5.99    0.64
   3   5  -8    3.97    0.62
  -1  -6   9    0.22    0.18
   1   6  -9    0.26    0.27
   1  -7  10    0.53    0.23
  -1   7 -10    1.30    0.36
  -1   7 -10    0.85    0.32
  -4  -5   8    1.52    0.43
   4   5  -8    2.30    0.57
  -2  -6   9   12.93    1.00
   2   6  -9   14.11    1.03
   0  -7  10    3.19    0.59
   0   7 -10    3.90    0.56
   0   7 -10    3.51    0.52
  -3  -6   9   19.34    1.29
   3   6  -9   18.75    1.28
  -1   9  -5    6.08    0.72
   1  -9   5    6.27    0.59
   1   8  -4    0.41    0.32
  -1  -8   4    0.37    0.28
   3   7  -3    0.32    0.26
  -3  -7   3    0.42    0.23
  -2   9  -5    1.69    0.49
   2  -9   5    2.03    0.40
   0   8  -4   23.94    1.47
   0  -8   4   27.24    1.52
   0  -8   4   26.25    1.26
   2   7  -3   26.00    1.38
  -2  -7   3   25.19    1.47
   4   6  -2    6.93    0.69
  -4  -6   2    5.71    0.65
  -3   9  -5    3.89    0.69
   3  -9   5    4.47    0.52
  -1   8  -4    6.82    0.71
   1  -8   4    7.21    0.59
   1   7  -3    9.17    0.71
  -1  -7   3   10.23    0.82
   3   6  -2   -0.25    0.20
  -3  -6   2    0.05    0.21
   5   5  -1    1.01    0.35
  -5  -5   1    0.67    0.30
  -4   9  -5    0.06    0.23
   4  -9   5    0.06    0.16
  -2   8  -4    5.90    0.67
   2  -8   4    6.04    0.56
   0   7  -3    6.28    0.54
   0   7  -3    6.36    0.65
   0  -7   3    6.27    0.63
   0  -7   3    5.90    0.51
   2   6  -2   34.17    1.56
  -2  -6   2   34.27    1.66
   4   5  -1    3.33    0.48
  -4  -5   1    4.12    0.53
   6   4   0    0.16    0.17
  -6  -4   0    0.24    0.22
  -5   9  -5   -0.26    0.18
   5  -9   5    0.00    0.17
  -3   8  -4    4.00    0.54
   3  -8   4    4.54    0.52
  -1   7  -3   14.41    0.97
  -1   7  -3   14.09    0.77
   1  -7   3   14.13    0.82
   1   6  -2    8.65    0.63
  -1  -6   2    8.37    0.68
  -1  -6   2    7.94    0.54
   3   5  -1    1.38    0.33
  -3  -5   1    1.01    0.33
   5   4   0    0.09    0.20
  -5  -4   0    0.34    0.23
   7   3   1    2.29    0.54
  -7  -3  -1    2.85    0.44
  -6   9  -5    7.57    0.79
   6  -9   5    8.04    0.78
  -4   8  -4   10.23    0.86
   4  -8   4    9.87    0.79
  -2   7  -3   12.27    0.86
   2  -7   3   12.92    0.79
   0   6  -2   12.11    0.71
   0  -6   2   13.04    0.72
   0  -6   2   12.77    0.84
   2   5  -1    3.92    0.43
  -2  -5   1    3.68    0.32
  -2  -5   1    4.14    0.46
   4   4   0    1.49    0.35
  -4  -4   0    2.07    0.41
   6   3   1    0.41    0.26
  -6  -3  -1    0.54    0.22
  -5   8  -4    0.29    0.25
   5  -8   4    0.09    0.19
  -3   7  -3    5.30    0.56
   3  -7   3    5.12    0.49
  -1   6  -2    6.29    0.44
  -1   6  -2    5.79    0.55
   1  -6   2    6.35    0.48
   1   5  -1  130.18    4.18
  -1  -5   1  131.03    4.09
  -1  -5   1  126.35    4.31
   3   4   0   46.12    1.84
  -3  -4   0   45.36    1.85
   5   3   1    0.24    0.20
  -5  -3  -1    0.07    0.14
   7   2   2    0.17    0.17
  -7  -2  -2   -0.06    0.14
  -6   8  -4    4.56    0.66
   6  -8   4    4.65    0.56
  -4   7  -3    7.20    0.67
   4  -7   3    7.11    0.60
  -2   6  -2   13.95    0.86
  -2   6  -2   14.66    0.66
   2  -6   2   13.93    0.78
   0   5  -1    5.22    0.41
   0  -5   1    5.67    0.42
   0  -5   1    5.61    0.48
   2   4   0  112.18    3.70
  -2  -4   0  112.18    3.52
  -2  -4   0  113.90    3.78
   4   3   1   27.30    1.30
  -4  -3  -1   27.72    1.29
  -4  -3  -1   28.03    1.30
   6   2   2    7.00    0.65
  -6  -2  -2    7.83    0.63
  -6  -2  -2    6.48    0.62
   8   1   3    0.49    0.27
  -8  -1  -3   -0.09    0.17
  -8  -1  -3    0.69    0.24
  -7   8  -4    0.13    0.27
   7  -8   4   -0.09    0.16
  -5   7  -3    1.97    0.48
   5  -7   3    2.65    0.41
  -3   6  -2    2.64    0.46
   3  -6   2    1.93    0.36
  -1   5  -1  192.35    6.13
  -1   5  -1  194.42    5.82
   1  -5   1  195.15    5.98
   1   4   0   92.65    3.07
  -1  -4   0   94.38    3.17
  -1  -4   0   96.25    3.01
   3   3   1   54.44    1.82
  -3  -3  -1   55.28    2.05
  -3  -3  -1   55.14    2.02
  -5  -2  -2   14.84    0.88
  -5  -2  -2   14.04    0.84
  -7  -1  -3    0.79    0.23
  -7  -1  -3    0.56    0.32
  -8   8  -4    4.10    0.63
   8  -8   4    4.18    0.52
  -6   7  -3   14.65    1.04
   6  -7   3   14.89    0.95
  -4   6  -2    0.57    0.29
   4  -6   2    0.27    0.19
  -2   5  -1  123.89    4.09
  -2   5  -1  125.18    3.74
   2  -5   1  123.08    3.97
   0   4   0   91.57    2.89
   0  -4   0   89.76    3.02
   0  -4   0   92.18    2.93
  -2  -3  -1    1.59    0.23
  -2  -3  -1    1.56    0.23
  -2  -3  -1    1.87    0.18
   4   2   2   34.94    1.24
  -4  -2  -2   35.94    1.47
  -4  -2  -2   34.28    1.43
  -6  -1  -3    1.88    0.35
  -6  -1  -3    1.40    0.35
  -8   0  -4    1.20    0.30
  -8   0  -4    1.38    0.40
  -7   7  -3    7.00    0.78
   7  -7   3    5.87    0.59
  -5   6  -2    8.98    0.73
   5  -6   2    9.83    0.69
  -3   5  -1   54.55    1.62
  -3   5  -1   53.07    2.03
   3  -5   1   52.68    1.95
  -1   4   0  206.83    6.37
  -1   4   0  209.20    6.10
   1  -4   0  202.51    6.24
  -1  -3  -1  173.31    5.19
  -1  -3  -1  170.20    5.22
  -1  -3  -1  173.06    5.32
   3   2   2   79.50    2.53
  -3  -2  -2   81.32    2.68
  -3  -2  -2   78.30    2.68
  -5  -1  -3   10.06    0.65
  -5  -1  -3   10.29    0.69
  -7   0  -4    3.73    0.42
  -7   0  -4    3.56    0.47
  -8   7  -3    0.20    0.29
   8  -7   3    0.74    0.28
  -6   6  -2    2.23    0.48
   6  -6   2    2.71    0.39
  -4   5  -1   13.14    0.79
   4  -5   1   11.80    0.70
  -2   4   0   17.90    0.83
  -2   4   0   17.70    0.60
   2  -4   0   17.80    0.79
   0  -3  -1   25.77    0.93
   0  -3  -1   25.18    0.96
   0  -3  -1   26.63    1.00
   2   2   2   81.08    2.60
  -2  -2  -2   82.94    2.69
  -2  -2  -2   84.35    2.69
   4   1   3   23.65    0.92
  -4  -1  -3   23.17    1.01
  -4  -1  -3   22.33    1.04
  -6   0  -4   12.10    0.79
  -6   0  -4   12.50    0.79
  -8   1  -5    1.40    0.35
  -8   1  -5    2.23    0.34
  -9   7  -3    1.74    0.56
   9  -7   3    2.37    0.46
  -7   6  -2    1.01    0.38
   7  -6   2    1.07    0.29
  -5   5  -1    2.57    0.45
   5  -5   1    2.05    0.32
  -3   4   0    0.19    0.14
   3  -4   0    0.11    0.11
  -1   3   1   24.03    0.94
   1  -3  -1   23.99    0.92
   1  -3  -1   24.39    0.81
   1   2   2  150.38    4.57
  -1  -2  -2  150.19    4.60
  -1  -2  -2  153.58    4.57
  -1  -2  -2  153.11    4.59
   3   1   3   23.50    0.94
  -3  -1  -3   25.55    0.98
  -3  -1  -3   24.41    1.03
   5   0   4    1.46    0.25
  -5   0  -4    1.40    0.29
  -5   0  -4    1.40    0.29
  -7   1  -5    0.29    0.16
  -7   1  -5    0.27    0.20
  -9   2  -6   -0.13    0.16
  -8   6  -2    4.74    0.67
   8  -6   2    4.11    0.45
  -6   5  -1   37.99    1.73
   6  -5   1   39.79    1.61
  -4   4   0    5.17    0.45
   4  -4   0    5.08    0.39
  -2   3   1   20.77    0.86
  -2   3   1   20.97    0.62
  -2   3   1   21.08    0.63
   2  -3  -1   20.01    0.82
   0  -2  -2   41.65    1.37
   0  -2  -2   41.63    1.33
   0  -2  -2   39.29    1.33
   2   1   3    3.39    0.26
  -2  -1  -3    3.40    0.28
  -2  -1  -3    3.28    0.23
   4   0   4   86.11    2.77
  -4   0  -4   82.70    2.84
  -4   0  -4   85.59    2.80
   6  -1   5    6.00    0.47
  -6   1  -5    6.13    0.51
  -6   1  -5    5.72    0.52
  -8   2  -6    0.01    0.14
  -9   6  -2    2.06    0.54
  -7   5  -1    0.59    0.31
   7  -5   1    0.30    0.17
  -5   4   0   33.24    1.47
   5  -4   0   33.39    1.09
   5  -4   0   34.55    1.34
  -3   3   1   24.83    1.02
   3  -3  -1   24.34    0.95
  -1   2   2  118.71    3.66
   1  -2  -2  121.65    3.55
   1  -2  -2  119.78    3.65
   1   1   3  119.87    3.53
   1   1   3  116.64    3.61
  -1  -1  -3  118.01    3.61
  -1  -1  -3  118.09    3.53
   3   0   4   72.83    2.35
  -3   0  -4   69.33    2.29
  -3   0  -4   71.08    2.37
   5  -1   5    0.38    0.18
  -5   1  -5    0.50    0.20
  -5   1  -5    0.58    0.21
   7  -2   6    1.34    0.28
  -7   2  -6    1.23    0.31
  -7   2  -6    0.96    0.29
  -8   5  -1   18.67    1.25
   8  -5   1   18.61    0.98
  -6   4   0    3.19    0.48
   6  -4   0    3.73    0.36
  -4   3   1  272.05    8.48
   4  -3  -1  278.46    8.28
   4  -3  -1  281.53    8.07
  -2   2   2    0.29    0.12
   2  -2  -2    0.40    0.09
   2  -2  -2    0.36    0.10
   0   1   3  721.67   23.21
   0   1   3  764.85   23.21
   0  -1  -3  906.58   23.03
   2   0   4  194.88    5.74
  -2   0  -4  186.56    5.64
  -2   0  -4  186.75    5.71
   4  -1   5    5.79    0.44
  -4   1  -5    5.87    0.44
  -4   1  -5    7.31    0.45
   6  -2   6    6.97    0.53
  -6   2  -6    5.87    0.50
  -6   2  -6    5.92    0.51
  -8   3  -7    1.57    0.36
  -9   5  -1    2.08    0.53
  -7   4   0    5.61    0.63
   7  -4   0    4.72    0.41
  -5   3   1    1.23    0.31
   5  -3  -1    1.17    0.16
   5  -3  -1    1.13    0.20
  -3   2   2   32.41    1.24
   3  -2  -2   32.47    1.14
   3  -2  -2   32.84    1.07
  -1   1   3  438.27   12.95
  -1   1   3  450.92   12.88
   1  -1  -3  434.08   12.81
   1   0   4  422.48   11.96
   1   0   4  407.38   12.04
  -1   0  -4  390.92   11.96
  -1   0  -4  419.30   11.99
   3  -1   5   87.14    2.86
  -3   1  -5   86.55    2.83
  -3   1  -5   86.95    2.77
   5  -2   6    2.52    0.40
  -5   2  -6    2.21    0.32
  -5   2  -6    2.39    0.38
   7  -3   7    1.27    0.30
  -7   3  -7    1.58    0.35
  -7   3  -7    1.32    0.32
  -8   4   0   13.11    0.99
  -6   3   1   15.68    0.97
   6  -3  -1   16.54    0.76
   6  -3  -1   16.96    0.76
  -4   2   2    8.66    0.55
   4  -2  -2    7.86    0.41
   4  -2  -2    8.19    0.41
  -2   1   3  465.33   13.55
  -2   1   3  461.56   13.75
   2  -1  -3  471.55   13.51
   2  -1  -3  462.70   13.55
   0   0   4  608.98   17.18
   0   0   4  546.68   17.19
   0   0  -4  612.49   17.12
   2  -1   5  115.67    3.65
  -2   1  -5  117.79    3.54
  -2   1  -5  113.08    3.61
   4  -2   6    9.36    0.63
  -4   2  -6    9.93    0.60
  -4   2  -6    9.69    0.57
   6  -3   7   69.29    2.55
  -6   3  -7   67.25    2.54
  -6   3  -7   69.19    2.50
   8  -4   8    0.83    0.28
  -9   4   0    0.29    0.29
  -7   3   1    1.24    0.37
   7  -3  -1    1.05    0.23
  -5   2   2    2.31    0.35
   5  -2  -2    2.12    0.21
   5  -2  -2    2.56    0.27
  -3   1   3    3.44    0.32
   3  -1  -3    3.87    0.27
   3  -1  -3    3.52    0.22
  -1   0   4   10.72    0.46
  -1   0   4   10.78    0.49
   1   0  -4   10.61    0.51
   1  -1   5   20.74    0.89
  -1   1  -5   22.29    0.78
  -1   1  -5   21.84    0.89
   3  -2   6  102.66    3.40
  -3   2  -6  104.53    3.31
  -3   2  -6  103.84    3.35
   5  -3   7    1.31    0.32
  -5   3  -7    1.30    0.28
  -5   3  -7    1.47    0.32
   7  -4   8    9.78    0.76
  -8   3   1    2.56    0.55
  -6   2   2   -0.06    0.23
   6  -2  -2   -0.03    0.17
   6  -2  -2    0.00    0.08
  -4   1   3   11.59    0.68
   4  -1  -3   11.71    0.47
   4  -1  -3   11.46    0.60
  -2   0   4   20.55    0.85
  -2   0   4   21.33    0.77
   2   0  -4   20.80    0.84
   0  -1   5   54.74    1.78
   0  -1   5   54.74    1.85
   0   1  -5   55.29    1.87
   2  -2   6   46.46    1.71
  -2   2  -6   47.59    1.62
  -2   2  -6   46.41    1.69
   4  -3   7  130.20    4.28
  -4   3  -7  130.99    4.22
  -4   3  -7  129.55    4.19
   6  -4   8    5.83    0.60
  -6   4  -8    6.06    0.51
  -6   4  -8    6.47    0.57
   8  -5   9    0.53    0.23
  -9   3   1    2.44    0.54
  -7   2   2    0.42    0.27
   7  -2  -2    0.46    0.18
  -5   1   3    0.26    0.22
  -5   1   3    0.41    0.10
   5  -1  -3    0.29    0.18
  -3   0   4    1.75    0.16
  -3   0   4    1.46    0.23
   3   0  -4    1.79    0.23
  -1  -1   5    0.05    0.13
  -1  -1   5    0.33    0.15
   1   1  -5    0.15    0.15
   1  -2   6   27.79    1.13
   1  -2   6   27.70    1.06
  -1   2  -6   28.68    1.15
  -1   2  -6   28.38    1.07
   3  -3   7   54.33    2.07
  -3   3  -7   55.92    2.01
  -3   3  -7   56.44    2.00
   5  -4   8    1.38    0.35
  -5   4  -8    2.83    0.38
  -5   4  -8    1.30    0.28
   7  -5   9    3.53    0.51
  -8   2   2    0.14    0.23
   8  -2  -2    0.01    0.17
  -6   1   3  110.85    3.88
   6  -1  -3  111.23    3.67
  -4   0   4    1.15    0.12
  -4   0   4    1.32    0.28
   4   0  -4    1.07    0.25
  -2  -1   5   15.26    0.62
  -2  -1   5   14.98    0.72
   2   1  -5   14.48    0.72
   0  -2   6   69.09    2.32
   0  -2   6   69.23    2.31
   0   2  -6   69.93    2.36
   2  -3   7   -0.09    0.14
  -2   3  -7   -0.14    0.15
  -2   3  -7    0.15    0.14
   4  -4   8   28.38    1.37
  -4   4  -8   29.49    1.28
  -4   4  -8   30.43    1.32
   6  -5   9   -0.01    0.17
  -6   5  -9    0.23    0.19
  -9   2   2    1.81    0.49
   9  -2  -2    2.23    0.43
  -7   1   3   18.23    1.12
   7  -1  -3   18.09    0.99
  -5   0   4   10.48    0.72
   5   0  -4    9.58    0.64
  -3  -1   5   44.77    1.43
  -3  -1   5   42.18    1.68
   3   1  -5   44.55    1.65
  -1  -2   6    0.03    0.09
  -1  -2   6    0.01    0.09
   1   2  -6    0.26    0.16
   1  -3   7   48.98    1.80
   1  -3   7   48.98    1.76
  -1   3  -7   48.11    1.76
  -1   3  -7   46.38    1.80
   3  -4   8    0.44    0.24
  -3   4  -8    0.28    0.17
  -3   4  -8    0.27    0.19
   5  -5   9    0.61    0.29
  -5   5  -9    0.54    0.23
  -5   5  -9    0.76    0.22
   7  -6  10    0.88    0.29
  -8   1   3   36.33    1.86
   8  -1  -3   35.58    1.64
  -6   0   4    5.85    0.58
   6   0  -4    4.66    0.48
  -4  -1   5   25.40    1.22
   4   1  -5   27.01    1.19
  -2  -2   6    6.11    0.47
  -2  -2   6    6.20    0.37
   2   2  -6    5.59    0.47
   0  -3   7  112.64    3.63
   0  -3   7  113.06    3.69
   0   3  -7  111.90    3.69
   2  -4   8    8.87    0.66
  -2   4  -8   10.42    0.65
  -2   4  -8    9.92    0.66
   4  -5   9    1.01    0.34
  -4   5  -9    0.83    0.24
  -4   5  -9    1.28    0.32
   6  -6  10   13.34    0.99
  -9   1   3    3.81    0.56
   9  -1  -3    3.14    0.47
  -7   0   4    0.14    0.21
   7   0  -4    0.23    0.22
  -5  -1   5   21.64    1.18
   5   1  -5   23.17    1.15
  -3  -2   6    8.42    0.42
  -3  -2   6    8.76    0.63
   3   2  -6    9.09    0.64
  -1  -3   7   43.79    1.70
  -1  -3   7   42.48    1.58
   1   3  -7   43.16    1.71
   1  -4   8    2.54    0.33
   1  -4   8    2.38    0.36
  -1   4  -8    2.88    0.39
  -1   4  -8    3.10    0.36
   3  -5   9   25.86    1.31
  -3   5  -9   26.30    1.24
  -3   5  -9   26.07    1.25
   5  -6  10    7.45    0.72
  -5   6 -10    8.80    0.73
  -8   0   4    0.31    0.25
   8   0  -4    0.11    0.23
  -6  -1   5    2.02    0.45
   6   1  -5    2.43    0.47
  -4  -2   6   22.05    1.17
   4   2  -6   23.20    1.16
  -2  -3   7  124.17    4.19
  -2  -3   7  128.36    3.95
   2   3  -7  124.37    4.17
   0  -4   8    0.06    0.15
   0  -4   8    0.20    0.17
   0   4  -8    0.30    0.23
   2  -5   9   16.84    0.97
  -2   5  -9   16.03    0.93
  -2   5  -9   16.10    0.92
   4  -6  10    2.43    0.48
  -4   6 -10    2.72    0.48
  -7  -1   5    0.80    0.35
   7   1  -5    0.89    0.32
  -5  -2   6    1.30    0.39
   5   2  -6    1.54    0.42
  -3  -3   7    7.71    0.64
   3   3  -7    7.04    0.64
  -1  -4   8    0.04    0.14
  -1  -4   8   -0.09    0.10
   1   4  -8    0.46    0.24
   1  -5   9    1.92    0.39
   1  -5   9    1.40    0.30
  -1   5  -9    1.94    0.38
  -1   5  -9    1.80    0.39
   3  -6  10    4.04    0.52
  -3   6 -10    4.04    0.46
  -3   6 -10    3.47    0.45
   5  -7  11    0.15    0.24
  -8  -1   5    0.05    0.22
   8   1  -5   -0.06    0.21
  -6  -2   6   13.09    0.97
   6   2  -6   13.65    0.96
  -4  -3   7    0.19    0.19
   4   3  -7    0.08    0.20
  -2  -4   8    3.28    0.41
  -2  -4   8    2.87    0.29
   2   4  -8    3.15    0.45
   0  -5   9    0.88    0.29
   0  -5   9    0.76    0.22
   0   5  -9    0.86    0.33
   2  -6  10   14.83    0.95
  -2   6 -10   15.53    0.98
  -2   6 -10   15.92    0.97
   4  -7  11    8.20    0.75
  -4   7 -11    6.28    0.65
  -7  -2   6    4.59    0.60
   7   2  -6    4.20    0.62
  -5  -3   7    0.15    0.20
   5   3  -7    0.17    0.27
  -3  -4   8    1.24    0.35
   3   4  -8    0.96    0.38
  -1  -5   9    8.84    0.73
  -1  -5   9   10.04    0.63
   1   5  -9    9.62    0.77
   1  -6  10    1.51    0.33
  -1   6 -10    1.63    0.40
  -1   6 -10    1.51    0.38
   3  -7  11    2.32    0.49
  -3   7 -11    2.33    0.46
  -6  -3   7    0.27    0.22
   6   3  -7    0.18    0.23
  -4  -4   8    1.01    0.34
   4   4  -8    0.93    0.40
  -2  -5   9    0.17    0.18
   2   5  -9    0.48    0.32
   0  -6  10    1.45    0.31
   0  -6  10    2.02    0.44
   0   6 -10    1.80    0.46
   2  -7  11    1.18    0.32
  -2   7 -11    1.91    0.41
  -5  -4   8    2.38    0.52
   5   4  -8    2.52    0.57
  -3  -5   9   20.94    1.30
   3   5  -9   22.38    1.35
  -1  -6  10   14.94    1.05
   1   6 -10   15.76    1.07
   1  -7  11    9.94    0.77
  -1   7 -11   10.33    0.83
  -1   7 -11    9.71    0.83
  -4  -5   9    4.73    0.59
   4   5  -9    6.41    0.76
  -2  -6  10    2.09    0.51
   2   6 -10    2.11    0.54
   0  -7  11    5.80    0.68
   0   7 -11    6.12    0.67
   0   7 -11    5.54    0.64
  -1   9  -4    0.04    0.17
   1  -9   4   -0.09    0.12
  -1  -8   3   10.62    0.92
   3   7  -2    0.16    0.23
  -3  -7   2    0.82    0.33
  -2   9  -4    2.27    0.52
   2  -9   4    2.78    0.49
   0   8  -3    1.16    0.38
   0  -8   3    0.74    0.23
   0  -8   3    0.94    0.38
   2   7  -2    0.68    0.29
  -2  -7   2    0.82    0.34
   4   6  -1    3.86    0.56
  -4  -6   1    4.03    0.54
  -3   9  -4    4.20    0.58
   3  -9   4    2.80    0.42
  -1   8  -3    0.21    0.22
   1  -8   3    0.22    0.15
   1   7  -2    0.20    0.21
  -1  -7   2    0.20    0.24
  -1  -7   2    0.32    0.14
   3   6  -1    0.99    0.33
  -3  -6   1    0.85    0.29
   5   5   0    0.21    0.24
  -5  -5   0    0.84    0.31
  -4   9  -4   16.58    1.19
   4  -9   4   16.68    1.08
  -2   8  -3    2.84    0.55
   2  -8   3    3.03    0.42
   0   7  -2   10.94    0.70
   0   7  -2   11.03    0.85
   0  -7   2   10.79    0.83
   0  -7   2   10.56    0.69
   2   6  -1    2.09    0.42
  -2  -6   1    1.36    0.35
   4   5   0    0.70    0.30
  -4  -5   0    0.87    0.27
   6   4   1    1.90    0.47
  -6  -4  -1    1.65    0.41
  -5   9  -4    4.12    0.61
   5  -9   4    5.15    0.58
  -3   8  -3   52.01    2.26
   3  -8   3   49.81    2.10
  -1   7  -2    1.41    0.27
  -1   7  -2    1.96    0.43
   1  -7   2    1.30    0.29
   1   6  -1   27.05    1.25
  -1  -6   1   28.24    1.18
  -1  -6   1   26.47    1.34
   3   5   0   -0.13    0.17
  -3  -5   0    0.10    0.17
   5   4   1    1.37    0.40
  -5  -4  -1    1.42    0.35
   7   3   2    0.48    0.23
  -7  -3  -2    0.53    0.21
  -6   9  -4   11.29    0.97
   6  -9   4   11.17    0.90
  -4   8  -3    0.91    0.37
   4  -8   3    0.50    0.29
  -2   7  -2   -0.10    0.12
   2  -7   2   -0.09    0.08
   0   6  -1   15.22    0.80
   0  -6   1   15.94    0.83
   0  -6   1   16.06    0.93
   2   5   0   38.54    1.62
  -2  -5   0   39.97    1.46
  -2  -5   0   38.28    1.66
   4   4   1    4.56    0.49
  -4  -4  -1    4.45    0.48
   6   3   2    4.81    0.55
  -6  -3  -2    4.54    0.50
  -7   9  -4    2.34    0.55
   7  -9   4    2.95    0.56
  -5   8  -3   46.52    2.16
   5  -8   3   46.09    2.02
  -3   7  -2    2.23    0.44
   3  -7   2    2.07    0.32
  -1   6  -1  187.90    5.68
  -1   6  -1  183.24    6.02
   1  -6   1  187.20    5.84
   1   5   0    0.15    0.16
  -1  -5   0    0.04    0.16
  -1  -5   0    0.42    0.16
   3   4   1   78.87    2.85
  -3  -4  -1   78.84    2.85
  -3  -4  -1   82.24    2.84
   5   3   2    4.82    0.52
  -5  -3  -2    3.95    0.48
  -5  -3  -2    4.26    0.46
   7   2   3    0.05    0.16
  -7  -2  -3    0.03    0.20
  -7  -2  -3    0.03    0.16
  -6   8  -3    6.07    0.71
   6  -8   3    6.03    0.63
  -4   7  -2    0.34    0.23
   4  -7   2    0.06    0.13
  -2   6  -1    8.30    0.45
  -2   6  -1    9.02    0.67
   2  -6   1    9.88    0.63
   0   5   0   51.99    1.82
   0  -5   0   50.71    1.95
   0  -5   0   51.72    1.85
   2   4   1    2.58    0.41
  -2  -4  -1    2.62    0.26
  -2  -4  -1    2.22    0.30
  -2  -4  -1    2.78    0.33
  -4  -3  -2    1.14    0.29
  -4  -3  -2    0.95    0.27
  -6  -2  -3    6.55    0.64
  -6  -2  -3    6.19    0.55
  -8  -1  -4    1.15    0.39
  -7   8  -3    0.44    0.32
   7  -8   3    0.31    0.25
  -5   7  -2    2.92    0.53
   5  -7   2    3.40    0.42
  -3   6  -1  122.49    4.15
   3  -6   1  122.16    4.03
  -1   5   0   88.62    3.03
  -1   5   0   88.77    2.79
   1  -5   0   86.77    2.92
  -1  -4  -1  106.57    3.50
  -1  -4  -1  107.08    3.42
  -1  -4  -1  106.30    3.38
   3   3   2    0.05    0.10
  -3  -3  -2    0.05    0.13
  -3  -3  -2   -0.19    0.06
  -5  -2  -3    3.49    0.39
  -5  -2  -3    3.59    0.43
  -7  -1  -4    0.39    0.27
  -7  -1  -4    0.69    0.21
  -8   8  -3    0.48    0.32
   8  -8   3    0.45    0.26
  -6   7  -2    4.52    0.59
   6  -7   2    4.55    0.50
  -4   6  -1    7.48    0.64
   4  -6   1    7.12    0.55
  -2   5   0    0.36    0.10
  -2   5   0    0.06    0.16
   2  -5   0    0.31    0.16
   0  -4  -1   17.18    0.74
   0  -4  -1   17.49    0.77
   0  -4  -1   17.91    0.82
   2   3   2    2.43    0.24
  -2  -3  -2    2.09    0.27
  -2  -3  -2    2.57    0.28
   4   2   3    1.24    0.23
  -4  -2  -3    1.86    0.34
  -4  -2  -3    1.59    0.30
  -6  -1  -4    4.47    0.44
  -6  -1  -4    4.63    0.51
  -8   0  -5    1.14    0.34
  -7   7  -2   13.37    1.05
   7  -7   2   16.61    0.99
  -5   6  -1    2.00    0.44
   5  -6   1    1.95    0.37
  -3   5   0   37.83    1.55
   3  -5   0   37.51    1.47
  -1   4   1   18.65    0.86
   1  -4  -1   19.58    0.73
   1  -4  -1   19.59    0.84
  -1  -3  -2   82.00    2.61
  -1  -3  -2   81.31    2.65
  -1  -3  -2   81.45    2.64
   3   2   3   44.31    1.55
  -3  -2  -3   44.91    1.61
  -3  -2  -3   42.28    1.65
   5   1   4   17.66    0.81
  -5  -1  -4   17.51    0.97
  -5  -1  -4   17.89    0.90
  -7   0  -5    2.32    0.49
  -7   0  -5    1.91    0.29
  -8   7  -2    1.66    0.55
   8  -7   2    1.83    0.37
  -6   6  -1    6.15    0.67
   6  -6   1    6.27    0.54
  -4   5   0   38.01    1.59
  -2   4   1    0.77    0.08
  -2   4   1    1.01    0.22
   2  -4  -1    0.64    0.17
   0  -3  -2    1.02    0.16
   0  -3  -2    0.91    0.14
   0  -3  -2    0.91    0.15
   2   2   3    4.10    0.30
  -2  -2  -3    4.15    0.30
  -2  -2  -3    4.15    0.34
   4   1   4   11.07    0.60
  -4  -1  -4   10.72    0.67
  -4  -1  -4   10.71    0.60
  -6   0  -5    0.02    0.17
  -6   0  -5    0.09    0.14
  -8   1  -6    0.21    0.17
  -9   7  -2    7.70    0.84
   9  -7   2    7.69    0.67
  -7   6  -1    0.54    0.32
   7  -6   1    0.06    0.14
  -5   5   0   22.75    1.16
   5  -5   0   22.71    1.05
  -3   4   1  428.14   12.71
   3  -4  -1  417.16   12.51
  -1   3   2    2.02    0.20
   1  -3  -2    2.16    0.16
   1  -3  -2    1.96    0.20
   1   2   3    1.69    0.20
  -1  -2  -3    1.83    0.16
  -1  -2  -3    2.02    0.21
   3   1   4   83.43    2.76
  -3  -1  -4   84.72    2.83
  -3  -1  -4   87.15    2.74
   5   0   5   18.62    0.88
  -5   0  -5   18.13    0.97
  -5   0  -5   18.64    0.90
  -7   1  -6   15.14    0.96
  -8   6  -1    1.11    0.45
   8  -6   1    0.45    0.23
  -6   5   0   55.53    2.27
   6  -5   0   57.21    2.11
  -4   4   1   10.91    0.68
   4  -4  -1   10.58    0.59
  -2   3   2   11.41    0.55
   2  -3  -2   10.16    0.51
   2  -3  -2    9.73    0.37
   0   2   3    6.91    0.33
   0   2   3    6.70    0.38
   0  -2  -3    7.14    0.37
   0  -2  -3    7.36    0.38
   2   1   4  172.73    5.37
  -2  -1  -4  177.64    5.29
  -2  -1  -4  178.37    5.38
   4   0   5   22.76    1.00
  -4   0  -5   22.49    0.95
  -4   0  -5   23.09    1.05
   6  -1   6    9.05    0.62
  -6   1  -6    8.42    0.65
  -6   1  -6    8.08    0.57
  -8   2  -7    0.29    0.21
  -9   6  -1   -0.02    0.24
  -7   5   0   18.07    1.12
   7  -5   0   17.38    0.92
  -5   4   1   83.12    2.93
   5  -4  -1   79.81    2.74
   5  -4  -1   82.98    2.47
  -3   3   2   98.53    3.16
   3  -3  -2   95.36    3.07
   3  -3  -2   96.35    2.86
  -1   2   3    0.21    0.08
   1  -2  -3    0.17    0.08
   1  -2  -3    0.31    0.09
   1   1   4  186.06    5.70
   1   1   4  195.92    5.57
  -1  -1  -4  188.14    5.68
  -1  -1  -4  186.28    5.56
   3   0   5   82.07    2.73
  -3   0  -5   83.95    2.62
  -3   0  -5   81.94    2.75
   5  -1   6    3.33    0.40
  -5   1  -6    3.29    0.35
  -5   1  -6    3.19    0.38
   7  -2   7    0.04    0.14
  -7   2  -7   -0.28    0.11
  -8   5   0    4.86    0.64
   8  -5   0    5.02    0.47
   6  -4  -1   14.52    0.75
  -4   3   2   16.23    0.83
   4  -3  -2   16.62    0.61
   4  -3  -2   16.50    0.74
  -2   2   3    0.15    0.09
   2  -2  -3    0.53    0.11
   2  -2  -3    0.30    0.10
   0   1   4  722.19   19.04
   0   1   4  577.74   19.01
   0  -1  -4  713.00   18.95
   0  -1  -4  601.61   19.01
   2   0   5  195.69    6.04
  -2   0  -5  200.85    6.02
  -2   0  -5  198.37    5.89
   4  -1   6   11.57    0.68
  -4   1  -6   11.38    0.59
  -4   1  -6   11.08    0.67
   6  -2   7    0.23    0.19
  -6   2  -7    0.05    0.15
  -6   2  -7    0.39    0.17
  -8   3  -8    0.55    0.24
  -9   5   0    3.65    0.69
  -7   4   1    0.46    0.28
   7  -4  -1    0.27    0.13
  -5   3   2    0.06    0.19
   5  -3  -2    0.48    0.14
   5  -3  -2    0.58    0.14
  -3   2   3   16.43    0.75
   3  -2  -3   16.06    0.67
   3  -2  -3   15.89    0.63
  -1   1   4  283.75    8.59
  -1   1   4  304.20    8.60
   1  -1  -4  284.89    8.56
   1   0   5   71.30    2.39
  -1   0  -5   74.48    2.17
  -1   0  -5   71.66    2.37
  -1   0  -5   73.86    2.16
   3  -1   6   -0.01    0.15
  -3   1  -6    0.27    0.15
  -3   1  -6    0.26    0.11
   5  -2   7    2.46    0.43
  -5   2  -7    2.03    0.31
  -5   2  -7    2.00    0.37
   7  -3   8    2.59    0.40
  -7   3  -8    2.69    0.47
  -8   4   1    1.17    0.41
  -6   3   2    2.99    0.46
   6  -3  -2    3.31    0.30
   6  -3  -2    3.21    0.31
  -4   2   3   60.20    2.16
   4  -2  -3   60.91    1.97
   4  -2  -3   59.62    1.96
  -2   1   4    0.20    0.11
  -2   1   4    0.03    0.08
   2  -1  -4    0.17    0.12
   0   0   5  166.61    5.03
   0   0  -5  177.39    5.05
   0   0  -5  166.04    5.16
   2  -1   6    1.31    0.25
  -2   1  -6    1.57    0.16
  -2   1  -6    1.24    0.24
   4  -2   7   20.92    1.04
  -4   2  -7   19.47    0.97
  -4   2  -7   20.77    0.91
   6  -3   8    0.34    0.22
  -6   3  -8   -0.02    0.13
  -6   3  -8   -0.11    0.14
   8  -4   9    0.44    0.22
  -9   4   1    1.49    0.44
  -7   3   2    3.44    0.50
   7  -3  -2    4.25    0.37
  -5   2   3   22.58    1.11
   5  -2  -3   21.89    0.93
   5  -2  -3   23.06    0.87
  -3   1   4   51.43    1.83
  -3   1   4   52.95    1.69
   3  -1  -4   51.21    1.75
  -1   0   5    4.37    0.31
  -1   0   5    4.44    0.27
   1   0  -5    4.44    0.34
   1  -1   6    0.85    0.22
  -1   1  -6    0.98    0.23
  -1   1  -6    0.79    0.11
   3  -2   7   30.89    1.31
  -3   2  -7   31.39    1.17
  -3   2  -7   29.07    1.25
   5  -3   8    9.54    0.70
  -5   3  -8    8.66    0.63
  -5   3  -8    8.77    0.60
   7  -4   9    0.52    0.26
  -8   3   2    8.18    0.81
  -6   2   3   83.97    3.08
   6  -2  -3   84.05    2.82
  -4   1   4    2.35    0.20
  -4   1   4    2.14    0.32
   4  -1  -4    2.31    0.27
  -2   0   5    3.27    0.26
  -2   0   5    3.28    0.27
   2   0  -5    3.09    0.29
   0  -1   6    0.83    0.13
   0  -1   6    0.80    0.19
   0   1  -6    1.09    0.23
   2  -2   7   63.81    2.31
  -2   2  -7   68.95    2.19
  -2   2  -7   64.01    2.29
   4  -3   8   87.88    3.12
  -4   3  -8   88.17    3.05
  -4   3  -8   89.33    3.00
   6  -4   9    0.77    0.30
  -6   4  -9    0.58    0.22
  -9   3   2    1.04    0.38
  -7   2   3    6.79    0.67
   7  -2  -3    7.47    0.55
  -5   1   4   21.78    0.79
  -5   1   4   21.67    1.09
   5  -1  -4   21.60    0.98
  -3   0   5   94.58    2.92
  -3   0   5   94.06    3.12
   3   0  -5   94.27    3.07
  -1  -1   6  110.20    3.51
  -1  -1   6  110.94    3.50
   1   1  -6  112.34    3.56
   1  -2   7  154.93    4.89
  -1   2  -7  158.61    4.81
  -1   2  -7  152.37    4.88
   3  -3   8   10.39    0.72
  -3   3  -8    9.83    0.61
  -3   3  -8   10.06    0.67
   5  -4   9    1.84    0.43
  -5   4  -9    1.75    0.35
  -5   4  -9    2.51    0.34
   7  -5  10    0.37    0.22
  -8   2   3    1.20    0.42
   8  -2  -3    1.32    0.32
  -6   1   4   11.58    0.80
   6  -1  -4    9.65    0.68
  -4   0   5   18.10    0.93
  -4   0   5   18.60    0.68
   4   0  -5   17.11    0.86
  -2  -1   6   30.91    1.22
  -2  -1   6   30.47    1.13
   0  -2   7   89.33    2.96
   0  -2   7   88.76    2.91
   0   2  -7   90.67    3.01
   2  -3   8  254.99    7.92
  -2   3  -8  259.20    7.86
  -2   3  -8  255.68    7.87
   4  -4   9   31.48    1.50
  -4   4  -9   32.09    1.39
  -4   4  -9   31.96    1.41
   6  -5  10    0.12    0.19
  -9   2   3    5.14    0.64
  -7   1   4   18.07    1.13
   7  -1  -4   16.59    0.97
  -5   0   5   12.21    0.80
   5   0  -5   12.99    0.76
  -3  -1   6  109.16    3.36
  -3  -1   6  108.17    3.62
   3   1  -6  109.38    3.59
  -1  -2   7   26.58    1.09
  -1  -2   7   27.56    1.12
   1   2  -7   26.61    1.17
   1  -3   8  158.15    4.98
   1  -3   8  154.26    5.01
  -1   3  -8  160.37    5.05
  -1   3  -8  157.19    4.99
   3  -4   9   48.42    1.96
  -3   4  -9   47.17    1.84
  -3   4  -9   47.18    1.89
   5  -5  10    5.07    0.62
  -5   5 -10    5.92    0.53
  -8   1   4    9.08    0.86
   8  -1  -4    9.10    0.74
  -6   0   5    2.55    0.49
   6   0  -5    2.45    0.38
  -4  -1   6   18.23    0.98
   4   1  -6   17.86    0.95
  -2  -2   7    0.95    0.24
  -2  -2   7    1.05    0.21
   2   2  -7    0.95    0.28
   0  -3   8   46.01    1.76
   0  -3   8   47.69    1.77
   0   3  -8   45.00    1.81
   2  -4   9    9.21    0.68
  -2   4  -9    9.45    0.62
  -2   4  -9    9.08    0.66
   4  -5  10    9.64    0.79
  -4   5 -10   12.15    0.79
  -4   5 -10   10.87    0.74
   6  -6  11    0.92    0.35
  -9   1   4    0.48    0.28
   9  -1  -4    0.61    0.26
  -7   0   5    0.44    0.30
   7   0  -5    0.54    0.26
  -5  -1   6    0.08    0.15
   5   1  -6   -0.08    0.16
  -3  -2   7   11.43    0.75
  -3  -2   7   12.62    0.58
   3   2  -7   12.24    0.79
  -1  -3   8  133.58    4.37
  -1  -3   8  132.72    4.23
   1   3  -8  132.10    4.37
   1  -4   9   39.70    1.62
   1  -4   9   38.47    1.64
  -1   4  -9   40.72    1.63
  -1   4  -9   38.87    1.67
   3  -5  10    0.03    0.19
  -3   5 -10    0.00    0.14
  -3   5 -10   -0.13    0.16
   5  -6  11    4.50    0.58
  -8   0   5    0.12    0.21
   8   0  -5    0.83    0.31
  -6  -1   6    2.21    0.47
   6   1  -6    2.12    0.44
  -4  -2   7    0.88    0.29
   4   2  -7    0.61    0.29
  -2  -3   8    1.35    0.31
  -2  -3   8    1.68    0.26
   2   3  -8    1.36    0.36
   0  -4   9    7.44    0.58
   0  -4   9    7.71    0.57
   0   4  -9    8.37    0.66
   2  -5  10    1.20    0.33
  -2   5 -10    1.54    0.36
  -2   5 -10    1.40    0.34
   4  -6  11   18.05    1.15
  -4   6 -11   16.70    1.04
  -7  -1   6    7.06    0.70
   7   1  -6    6.44    0.65
  -5  -2   7    0.54    0.28
   5   2  -7    0.43    0.30
  -3  -3   8    1.61    0.37
   3   3  -8    1.14    0.35
  -1  -4   9    9.50    0.70
  -1  -4   9    9.69    0.62
   1   4  -9   10.39    0.75
   1  -5  10   32.47    1.49
  -1   5 -10   32.78    1.49
  -1   5 -10   30.53    1.50
   3  -6  11   33.64    1.66
  -3   6 -11   33.58    1.59
  -3   6 -11   33.78    1.60
  -8  -1   6    9.17    0.85
   8   1  -6    8.88    0.83
  -6  -2   7    0.08    0.14
   6   2  -7    0.06    0.23
  -4  -3   8    0.10    0.18
   4   3  -8    0.10    0.24
  -2  -4   9    5.88    0.56
   2   4  -9    5.36    0.58
   0  -5  10    3.49    0.45
   0  -5  10    2.75    0.36
   0   5 -10    3.25    0.55
   2  -6  11   11.36    0.85
  -2   6 -11   11.10    0.83
  -2   6 -11   12.31    0.86
  -7  -2   7    0.45    0.27
   7   2  -7    0.79    0.36
  -5  -3   8   10.86    0.88
   5   3  -8   10.82    0.89
  -3  -4   9    0.17    0.21
   3   4  -9    0.33    0.26
  -1  -5  10   43.81    1.97
  -1  -5  10   44.10    1.78
   1   5 -10   44.70    1.99
   1  -6  11   43.90    1.93
  -1   6 -11   45.55    2.01
  -1   6 -11   42.47    1.96
   3  -7  12    0.22    0.16
  -3   7 -12    0.00    0.16
  -6  -3   8    0.48    0.28
   6   3  -8    1.23    0.43
  -4  -4   9    0.06    0.18
   4   4  -9    0.02    0.23
  -2  -5  10   23.05    1.32
   2   5 -10   23.05    1.36
   0  -6  11    2.31    0.49
   0  -6  11    2.33    0.36
   0   6 -11    1.27    0.39
   0   6 -11    1.41    0.37
   2  -7  12    3.44    0.45
  -2   7 -12    3.00    0.45
  -5  -4   9    1.63    0.45
   5   4  -9    1.65    0.52
  -3  -5  10    5.12    0.62
   3   5 -10    6.21    0.71
  -1  -6  11   11.39    0.90
   1   6 -11    9.46    0.86
   0   9  -3    1.29    0.39
   2   8  -2    0.52    0.25
  -2  -8   2    0.95    0.32
  -1   9  -3    0.16    0.23
   1  -9   3    0.16    0.13
   1   8  -2    0.06    0.17
  -1  -8   2    0.13    0.20
   3   7  -1    0.08    0.22
  -3  -7   1    0.12    0.26
  -2   9  -3    1.09    0.39
   2  -9   3    1.17    0.31
   0   8  -2    0.11    0.20
   0  -8   2    0.01    0.11
   2   7  -1    0.24    0.19
  -2  -7   1   -0.05    0.13
   4   6   0   -0.05    0.16
  -4  -6   0    0.11    0.21
  -3   9  -3    0.18    0.25
   3  -9   3    0.13    0.16
  -1   8  -2   30.42    1.59
   1  -8   2   27.67    1.36
   1   7  -1    3.19    0.44
  -1  -7   1    3.99    0.38
  -1  -7   1    3.84    0.50
   3   6   0    1.02    0.32
  -3  -6   0    1.41    0.35
   5   5   1    2.42    0.51
  -5  -5  -1    2.80    0.42
  -4   9  -3    1.36    0.43
   4  -9   3    2.34    0.47
  -2   8  -2   14.98    1.04
   2  -8   2   14.93    0.93
   0   7  -1    0.81    0.24
   0   7  -1    0.97    0.31
   0  -7   1    0.58    0.20
   0  -7   1    0.74    0.27
   2   6   0   -0.15    0.15
  -2  -6   0    0.15    0.16
   4   5   1    1.28    0.37
  -4  -5  -1    1.69    0.38
   6   4   2    2.45    0.52
  -6  -4  -2    3.25    0.46
  -5   9  -3   -0.30    0.20
   5  -9   3    0.20    0.19
  -3   8  -2   15.88    1.06
   3  -8   2   14.58    0.94
  -1   7  -1    5.49    0.55
   1  -7   1    5.04    0.46
   1   6   0    4.06    0.42
  -1  -6   0    3.76    0.37
  -1  -6   0    3.09    0.40
   3   5   1    0.14    0.19
  -3  -5  -1    0.10    0.13
   5   4   2   23.26    1.29
  -5  -4  -2   21.64    1.20
   7   3   3    1.37    0.36
  -6   9  -3    2.83    0.62
   6  -9   3    3.62    0.52
  -4   8  -2   32.86    1.69
   4  -8   2   33.32    1.59
  -2   7  -1   -0.14    0.12
   2  -7   1    0.26    0.14
   0   6   0   41.94    1.79
   0   6   0   42.11    1.62
   0  -6   0   43.45    1.66
   0  -6   0   40.93    1.74
   2   5   1    4.51    0.45
  -2  -5  -1    4.83    0.38
  -2  -5  -1    4.23    0.44
   4   4   2    1.73    0.37
  -4  -4  -2    1.38    0.31
  -4  -4  -2    1.12    0.34
   6   3   3    0.62    0.24
  -6  -3  -3    0.57    0.29
  -6  -3  -3    0.88    0.27
  -7   9  -3    0.61    0.43
   7  -9   3    1.38    0.37
  -5   8  -2   -0.21    0.19
   5  -8   2   -0.01    0.17
  -3   7  -1    0.72    0.27
   3  -7   1    0.76    0.24
  -1   6   0    0.20    0.21
  -1   6   0    0.25    0.15
   1  -6   0   -0.11    0.14
   1   5   1    0.13    0.15
  -1  -5  -1    0.37    0.18
  -1  -5  -1    0.19    0.12
   3   4   2   26.62    1.11
  -3  -4  -2   26.62    1.26
  -3  -4  -2   29.54    1.28
  -5  -3  -3    5.02    0.53
  -5  -3  -3    5.06    0.49
  -7  -2  -4    0.59    0.32
  -6   8  -2   -0.08    0.23
   6  -8   2   -0.11    0.15
  -4   7  -1   20.04    1.14
   4  -7   1   19.87    1.06
  -2   6   0   32.00    1.13
  -2   6   0   31.66    1.43
   2  -6   0   32.17    1.36
   0   5   1    4.64    0.36
   0  -5  -1    4.28    0.41
   0  -5  -1    4.42    0.39
   2   4   2   23.01    0.99
  -2  -4  -2   24.58    1.08
  -2  -4  -2   23.53    0.97
  -2  -4  -2   23.14    1.06
  -4  -3  -3    0.12    0.13
  -4  -3  -3    0.26    0.18
  -6  -2  -4   -0.30    0.12
  -6  -2  -4    0.32    0.15
  -8  -1  -5    0.77    0.32
  -7   8  -2    0.14    0.29
   7  -8   2    0.31    0.24
  -5   7  -1    1.22    0.35
   5  -7   1    1.52    0.33
  -3   6   0    0.01    0.19
   3  -6   0    0.24    0.20
  -1   5   1    0.56    0.15
  -1   5   1    0.69    0.22
   1  -5  -1    0.65    0.21
  -1  -4  -2    0.36    0.14
  -1  -4  -2    0.25    0.13
  -1  -4  -2    0.30    0.14
   3   3   3    0.96    0.21
  -3  -3  -3    0.71    0.22
  -3  -3  -3    0.67    0.20
  -5  -2  -4    0.26    0.14
  -5  -2  -4    0.34    0.22
  -7  -1  -5   13.44    0.95
  -8   8  -2   12.96    1.08
   8  -8   2   13.81    0.98
  -6   7  -1   20.42    1.24
   6  -7   1   21.95    1.17
  -4   6   0   40.54    1.74
   4  -6   0   39.34    1.63
  -2   5   1    7.24    0.52
  -2   5   1    7.58    0.34
   2  -5  -1    6.81    0.49
   0   4   2   90.56    3.02
   0  -4  -2   91.69    3.01
   0  -4  -2   93.03    2.92
   0  -4  -2   91.83    2.98
   2   3   3    2.34    0.26
  -2  -3  -3    2.96    0.32
  -2  -3  -3    2.43    0.26
   4   2   4    1.04    0.23
  -4  -2  -4    1.02    0.24
  -4  -2  -4    0.73    0.26
  -6  -1  -5    3.44    0.46
  -6  -1  -5    4.07    0.41
  -8   0  -6    1.61    0.39
  -7   7  -1    5.52    0.70
   7  -7   1    5.49    0.56
  -5   6   0    1.57    0.39
   5  -6   0    1.45    0.31
  -3   5   1   13.99    0.78
   3  -5  -1   13.33    0.73
  -1   4   2   36.87    1.39
   1  -4  -2   37.39    1.38
   1  -4  -2   36.26    1.25
   1   3   3    8.63    0.49
  -1  -3  -3    8.70    0.46
  -1  -3  -3    8.33    0.47
  -1  -3  -3    8.86    0.51
   3   2   4    0.01    0.12
  -3  -2  -4   -0.08    0.11
  -3  -2  -4    0.00    0.08
   5   1   5   26.57    1.15
  -5  -1  -5   26.58    1.29
  -5  -1  -5   27.45    1.18
  -7   0  -6    2.21    0.48
  -8   7  -1    6.60    0.76
   8  -7   1    5.99    0.58
  -6   6   0   11.37    0.85
   6  -6   0   10.86    0.73
  -4   5   1   13.08    0.79
   4  -5  -1   11.87    0.69
  -2   4   2  500.23   15.20
   2  -4  -2  520.82   15.05
   2  -4  -2  510.28   14.73
   0   3   3   15.48    0.66
   0  -3  -3   15.15    0.69
   0  -3  -3   15.54    0.66
   2   2   4  177.62    5.46
  -2  -2  -4  178.81    5.41
  -2  -2  -4  178.19    5.49
   4   1   5   66.77    2.31
  -4  -1  -5   65.77    2.26
  -4  -1  -5   66.63    2.41
  -6   0  -6   10.72    0.77
  -6   0  -6   10.18    0.66
  -8   1  -7    0.25    0.19
  -9   7  -1    0.96    0.41
   9  -7   1    0.57    0.26
  -7   6   0    1.04    0.39
   7  -6   0    1.12    0.30
  -5   5   1   42.22    1.79
   5  -5  -1   42.71    1.66
  -3   4   2    3.27    0.34
   3  -4  -2    3.02    0.31
  -1   3   3  106.58    3.31
   1  -3  -3  104.07    3.33
   1  -3  -3  105.04    3.20
   1   2   4   20.12    0.85
  -1  -2  -4   20.65    0.74
  -1  -2  -4   20.77    0.86
   3   1   5    0.93    0.23
  -3  -1  -5    1.05    0.24
  -3  -1  -5    1.04    0.16
   5   0   6   36.21    1.50
  -5   0  -6   37.26    1.46
  -5   0  -6   37.70    1.61
  -7   1  -7   10.86    0.80
  -8   6   0    0.54    0.31
   8  -6   0    0.05    0.17
  -6   5   1   19.26    1.12
   6  -5  -1   18.72    0.95
  -4   4   2  138.24    4.49
   4  -4  -2  137.77    4.35
  -2   3   3   14.85    0.67
   2  -3  -3   14.83    0.55
   2  -3  -3   13.78    0.66
   0   2   4  213.91    6.35
   0   2   4  211.67    6.45
   0  -2  -4  216.82    6.38
   2   1   5   20.32    0.89
  -2  -1  -5   20.26    0.91
  -2  -1  -5   20.66    0.72
   4   0   6   34.36    1.41
  -4   0  -6   34.37    1.27
  -4   0  -6   34.17    1.43
   6  -1   7    7.94    0.62
  -6   1  -7    9.01    0.68
  -8   2  -8   -0.11    0.13
  -9   6   0    2.93    0.62
  -7   5   1   15.82    1.05
   7  -5  -1   14.23    0.83
  -5   4   2   40.85    1.68
   5  -4  -2   40.24    1.53
   5  -4  -2   39.57    1.28
  -3   3   3   42.94    1.58
   3  -3  -3   43.91    1.54
   3  -3  -3   42.81    1.38
  -1   2   4    0.07    0.07
  -1   2   4    0.03    0.10
   1  -2  -4    0.16    0.09
   1  -2  -4    0.30    0.11
   1   1   5    6.75    0.43
  -1  -1  -5    6.40    0.41
   3   0   6   12.14    0.69
  -3   0  -6   11.59    0.67
  -3   0  -6   11.61    0.51
   5  -1   7    1.58    0.34
  -5   1  -7    1.89    0.36
  -5   1  -7    2.13    0.27
   7  -2   8    1.79    0.37
  -7   2  -8    1.17    0.34
  -8   5   1   12.19    0.98
  -6   4   2    0.58    0.30
   6  -4  -2    0.37    0.17
  -4   3   3   12.67    0.71
   4  -3  -3   12.32    0.61
   4  -3  -3   12.61    0.53
  -2   2   4   24.93    0.94
   2  -2  -4   23.86    0.94
   2  -2  -4   24.85    0.91
   0   1   5   19.90    0.60
   0   1   5   18.93    0.82
   0  -1  -5   19.51    0.82
   2   0   6    0.15    0.14
   4  -1   7   40.20    1.66
  -4   1  -7   43.30    1.70
  -4   1  -7   42.45    1.51
   6  -2   8    5.47    0.53
  -6   2  -8    5.14    0.52
  -8   3  -9    0.30    0.22
  -9   5   1    3.66    0.69
  -7   4   2    0.65    0.33
   7  -4  -2    0.56    0.19
  -5   3   3   20.14    1.04
   5  -3  -3   21.07    0.89
   5  -3  -3   21.35    0.83
  -3   2   4   67.61    2.32
   3  -2  -4   68.83    2.21
   3  -2  -4   70.97    2.26
  -1   1   5   45.44    1.44
  -1   1   5   43.96    1.54
   1  -1  -5   44.30    1.54
   1   0   6    8.74    0.53
  -1   0  -6    9.62    0.31
  -1   0  -6    9.01    0.53
  -1   0  -6    9.10    0.31
   3  -1   7   12.96    0.75
  -3   1  -7   12.98    0.58
  -3   1  -7   12.90    0.72
   5  -2   8    1.12    0.31
  -5   2  -8    0.80    0.27
  -5   2  -8    0.96    0.24
   7  -3   9   12.12    0.87
  -7   3  -9   11.87    0.85
  -8   4   2    6.83    0.72
  -6   3   3   92.45    3.33
   6  -3  -3   93.13    3.01
   6  -3  -3   94.02    3.03
  -4   2   4    4.59    0.41
   4  -2  -4    4.50    0.31
   4  -2  -4    4.30    0.33
  -2   1   5    1.58    0.19
  -2   1   5    1.54    0.19
   2  -1  -5    1.58    0.23
   0   0   6  162.34    5.01
   0   0   6  165.00    4.83
   0   0  -6  159.81    5.00
   2  -1   7   55.38    2.05
  -2   1  -7   57.84    1.82
  -2   1  -7   56.47    2.03
   4  -2   8   17.21    0.98
  -4   2  -8   16.26    0.90
  -4   2  -8   17.86    0.82
   6  -3   9   13.16    0.89
  -6   3  -9   11.76    0.80
  -9   4   2    1.90    0.52
  -7   3   3    1.11    0.36
   7  -3  -3    1.39    0.26
  -5   2   4  121.49    4.12
   5  -2  -4  123.91    3.89
   5  -2  -4  124.59    3.82
  -3   1   5  181.98    5.47
  -3   1   5  180.68    5.61
  -1   0   6   71.21    2.25
  -1   0   6   67.86    2.33
   1   0  -6   72.79    2.38
   1  -1   7   54.81    2.00
  -1   1  -7   55.64    2.00
  -1   1  -7   56.69    1.80
   3  -2   8   30.80    1.36
  -3   2  -8   30.11    1.31
  -3   2  -8   29.87    1.16
   5  -3   9    8.72    0.72
  -5   3  -9    9.10    0.67
   7  -4  10    6.15    0.66
  -8   3   3   15.26    1.08
  -6   2   4    1.85    0.43
   6  -2  -4    1.55    0.29
  -4   1   5   31.56    1.33
  -4   1   5   31.53    1.14
   4  -1  -5   32.63    1.27
  -2   0   6  558.34   16.33
  -2   0   6  545.41   16.15
   2   0  -6  550.30   16.17
   0  -1   7   15.20    0.63
   0  -1   7   14.02    0.74
   0   1  -7   15.50    0.78
   2  -2   8   72.72    2.56
  -2   2  -8   72.02    2.37
  -2   2  -8   70.20    2.53
   4  -3   9    3.13    0.45
  -4   3  -9    3.14    0.35
  -4   3  -9    2.77    0.37
   6  -4  10    1.07    0.35
  -6   4 -10    1.11    0.32
  -9   3   3    2.51    0.55
  -7   2   4    0.21    0.23
   7  -2  -4    0.28    0.17
  -5   1   5   52.05    1.68
  -5   1   5   49.56    1.99
   5  -1  -5   49.97    1.87
  -3   0   6   40.27    1.40
  -3   0   6   39.91    1.53
   3   0  -6   39.76    1.53
  -1  -1   7   24.33    0.98
  -1  -1   7   24.17    1.02
   1   1  -7   24.05    1.07
   1  -2   8   80.87    2.78
  -1   2  -8   80.62    2.78
  -1   2  -8   79.42    2.62
   3  -3   9    0.21    0.23
  -3   3  -9    0.17    0.17
  -3   3  -9    0.02    0.14
   5  -4  10    0.16    0.24
  -5   4 -10   -0.07    0.14
   7  -5  11    0.62    0.32
  -8   2   4   12.05    0.96
   8  -2  -4   11.44    0.77
  -6   1   5   17.78    1.04
   6  -1  -5   16.50    0.90
  -4   0   6   71.36    2.22
  -4   0   6   67.15    2.48
   4   0  -6   68.02    2.43
  -2  -1   7   23.94    1.05
  -2  -1   7   26.11    1.03
   2   1  -7   25.49    1.13
   0  -2   8   92.11    3.02
   0  -2   8   91.66    3.09
   0   2  -8   93.29    3.15
   2  -3   9   55.87    2.17
  -2   3  -9   58.04    2.03
  -2   3  -9   54.94    2.14
   4  -4  10   39.91    1.80
  -4   4 -10   41.08    1.68
  -4   4 -10   39.43    1.71
   6  -5  11    9.19    0.84
  -9   2   4    4.42    0.62
  -7   1   5    6.25    0.67
   7  -1  -5    6.13    0.57
  -5   0   6   21.70    1.14
   5   0  -6   21.42    1.08
  -3  -1   7    2.97    0.35
  -3  -1   7    3.11    0.29
   3   1  -7    3.68    0.42
  -1  -2   8    0.89    0.20
  -1  -2   8    0.80    0.23
   1   2  -8    0.67    0.26
   1  -3   9   20.61    1.04
  -1   3  -9   20.39    1.05
  -1   3  -9   18.70    0.92
   3  -4  10    8.62    0.70
  -3   4 -10    8.93    0.61
  -3   4 -10    9.30    0.69
   5  -5  11    0.22    0.26
  -5   5 -11    0.50    0.25
  -8   1   5    0.30    0.22
   8  -1  -5   -0.03    0.22
  -6   0   6    1.72    0.40
   6   0  -6    2.11    0.41
  -4  -1   7   11.38    0.74
   4   1  -7   11.68    0.79
  -2  -2   8   10.85    0.67
  -2  -2   8    9.98    0.59
   2   2  -8   10.23    0.71
   0  -3   9  122.81    4.05
   0  -3   9  125.18    4.07
   0   3  -9  122.36    4.13
   2  -4  10   21.04    1.12
  -2   4 -10   19.82    1.00
  -2   4 -10   20.17    1.09
   4  -5  11   30.79    1.58
  -4   5 -11   29.72    1.45
  -9   1   5    0.68    0.25
   9  -1  -5    0.72    0.28
  -7   0   6    1.85    0.45
   7   0  -6    2.60    0.48
  -5  -1   7    0.28    0.23
   5   1  -7    0.34    0.24
  -3  -2   8   43.28    1.56
  -3  -2   8   44.59    1.81
   3   2  -8   42.61    1.81
  -1  -3   9   94.05    3.27
  -1  -3   9   99.46    3.37
   1   3  -9   99.91    3.43
   1  -4  10    9.08    0.68
  -1   4 -10    8.54    0.60
  -1   4 -10    8.08    0.67
   3  -5  11    4.04    0.51
  -3   5 -11    3.30    0.45
  -3   5 -11    4.11    0.45
   5  -6  12    0.42    0.26
  -8   0   6    0.32    0.24
   8   0  -6    0.34    0.26
  -6  -1   7   28.32    1.49
   6   1  -7   28.24    1.45
  -4  -2   8    9.75    0.73
   4   2  -8    7.83    0.70
  -2  -3   9   21.14    1.08
  -2  -3   9   19.69    0.94
   2   3  -9   20.16    1.12
   0  -4  10    2.08    0.38
   0  -4  10    2.10    0.33
   0   4 -10    2.04    0.43
   2  -5  11    4.47    0.51
  -2   5 -11    3.35    0.40
  -2   5 -11    3.39    0.46
   4  -6  12    0.17    0.22
  -7  -1   7    6.82    0.70
   7   1  -7    7.47    0.74
  -5  -2   8   25.31    1.37
   5   2  -8   26.03    1.42
  -3  -3   9   23.70    1.24
   3   3  -9   23.60    1.28
  -1  -4  10    3.06    0.35
  -1  -4  10    3.16    0.41
   1   4 -10    3.17    0.47
   1  -5  11    0.11    0.16
  -1   5 -11    0.01    0.21
  -1   5 -11    0.19    0.16
   3  -6  12    1.41    0.39
  -3   6 -12    1.72    0.38
  -6  -2   8    7.21    0.72
   6   2  -8    7.55    0.75
  -4  -3   9    5.47    0.60
   4   3  -9    5.45    0.63
  -2  -4  10   -0.05    0.12
   2   4 -10   -0.26    0.20
   0  -5  11   11.96    0.81
   0  -5  11   13.34    0.89
   0   5 -11   12.64    0.93
   2  -6  12    3.18    0.45
  -2   6 -12    3.87    0.52
  -2   6 -12    3.33    0.44
  -7  -2   8    1.88    0.48
   7   2  -8    1.78    0.49
  -5  -3   9    5.02    0.60
   5   3  -9    6.45    0.72
  -3  -4  10    4.63    0.56
   3   4 -10    5.21    0.65
  -1  -5  11    8.42    0.73
  -1  -5  11    8.70    0.61
   1   5 -11    8.66    0.82
   1  -6  12    1.12    0.31
  -1   6 -12    0.98    0.35
  -1   6 -12    0.27    0.21
  -6  -3   9    0.83    0.33
   6   3  -9    0.96    0.38
  -4  -4  10    5.11    0.59
   4   4 -10    4.95    0.65
  -2  -5  11    3.53    0.47
   2   5 -11    2.77    0.59
   0  -6  12   -0.24    0.17
   0  -6  12    0.36    0.15
   0   6 -12    0.32    0.21
   0   6 -12   -0.05    0.19
  -3  -5  11    3.54    0.52
   3   5 -11    3.51    0.67
  -1  -6  12    3.20    0.50
   1   6 -12    2.18    0.54
   0   9  -2    1.61    0.45
   2   8  -1    0.79    0.32
  -2  -8   1    1.29    0.38
  -1   9  -2    0.38    0.27
   1  -9   2    0.83    0.28
   1   8  -1    5.94    0.66
  -1  -8   1    6.22    0.68
   3   7   0    4.96    0.61
  -3  -7   0    5.39    0.61
  -2   9  -2    2.18    0.52
   2  -9   2    2.28    0.44
   0   8  -1   29.13    1.57
   0  -8   1   29.00    1.37
   2   7   0    0.14    0.22
  -2  -7   0    0.28    0.17
   4   6   1    0.07    0.18
  -4  -6  -1    0.14    0.21
  -3   9  -2    1.20    0.39
   3  -9   2    2.26    0.45
  -1   8  -1    0.21    0.26
   1  -8   1    0.16    0.16
   1   7   0   19.31    1.06
  -1  -7   0   18.14    1.10
  -1  -7   0   18.97    0.97
   3   6   1    7.12    0.65
  -3  -6  -1    6.64    0.62
   5   5   2    3.61    0.51
  -5  -5  -2    3.90    0.49
  -4   9  -2    1.48    0.43
   4  -9   2    1.30    0.36
  -2   8  -1   42.13    1.96
   2  -8   1   41.99    1.82
   0   7   0    1.88    0.41
   0   7   0    2.11    0.38
   0  -7   0    1.93    0.34
   0  -7   0    1.83    0.39
   2   6   1    2.85    0.41
  -2  -6  -1    3.49    0.43
   4   5   2    0.23    0.22
  -4  -5  -2    0.33    0.19
   6   4   3    2.82    0.55
  -5   9  -2    0.94    0.37
   5  -9   2    0.41    0.28
  -3   8  -1   12.30    0.93
   3  -8   1   11.46    0.82
  -1   7   0   11.11    0.79
   1  -7   0   10.92    0.71
   1   6   1    2.54    0.34
  -1  -6  -1    3.21    0.41
  -1  -6  -1    3.40    0.35
   3   5   2   10.10    0.75
  -3  -5  -2   10.65    0.73
  -3  -5  -2   10.15    0.74
   5   4   3    0.53    0.28
  -5  -4  -3   -0.06    0.21
  -5  -4  -3    0.26    0.16
   7   3   4    1.51    0.40
  -7  -3  -4    1.29    0.39
  -6   9  -2    1.36    0.48
   6  -9   2    0.71    0.30
  -4   8  -1    7.39    0.71
   4  -8   1    6.08    0.62
  -2   7   0    3.06    0.43
   2  -7   0    2.69    0.35
   0   6   1    0.01    0.17
   0   6   1    0.07    0.12
   0  -6  -1    0.26    0.17
   0  -6  -1    0.02    0.11
   2   5   2    8.40    0.56
  -2  -5  -2    7.46    0.58
  -2  -5  -2    7.85    0.60
  -2  -5  -2    8.11    0.52
  -4  -4  -3    0.77    0.24
  -4  -4  -3    0.58    0.26
  -6  -3  -4   -0.02    0.17
  -7   9  -2    9.40    0.94
   7  -9   2    9.31    0.81
  -5   8  -1    0.05    0.28
   5  -8   1   -0.26    0.12
  -3   7   0   30.58    1.47
   3  -7   0   30.95    1.41
  -1   6   1   30.71    1.40
  -1   6   1   32.36    1.22
   1  -6  -1   31.44    1.35
  -1  -5  -2    4.10    0.37
  -1  -5  -2    3.94    0.39
  -1  -5  -2    4.02    0.37
   3   4   3   45.39    1.69
  -3  -4  -3   46.03    1.80
  -3  -4  -3   45.49    1.84
  -5  -3  -4    0.63    0.27
  -5  -3  -4    0.29    0.15
  -7  -2  -5    8.92    0.80
  -6   8  -1   -0.52    0.19
   6  -8   1    0.20    0.20
  -4   7   0   11.83    0.84
   4  -7   0   10.97    0.75
  -2   6   1   11.73    0.76
  -2   6   1   12.58    0.55
   2  -6  -1   12.56    0.75
   0   5   2   15.25    0.82
   0  -5  -2   15.64    0.79
   0  -5  -2   15.66    0.74
   0  -5  -2   15.82    0.80
   2   4   3   22.89    1.00
  -2  -4  -3   21.28    1.04
  -2  -4  -3   22.44    1.01
  -4  -3  -4    1.40    0.29
  -4  -3  -4    1.36    0.34
  -6  -2  -5    0.25    0.23
  -7   8  -1   12.47    1.06
   7  -8   1   13.39    0.96
  -5   7   0   29.68    1.52
   5  -7   0   30.17    1.41
  -3   6   1  296.89    9.20
   3  -6  -1  294.86    9.05
  -1   5   2    6.73    0.48
   1  -5  -2    6.17    0.37
   1  -5  -2    5.48    0.44
  -1  -4  -3    1.65    0.24
  -1  -4  -3    1.56    0.22
  -1  -4  -3    1.46    0.27
   3   3   4   21.28    0.97
  -3  -3  -4   21.20    1.05
  -3  -3  -4   22.43    0.97
  -5  -2  -5   11.03    0.67
  -5  -2  -5   10.41    0.77
  -7  -1  -6    0.24    0.21
  -8   8  -1    1.37    0.47
   8  -8   1    1.00    0.36
  -6   7   0    1.04    0.38
   6  -7   0    0.91    0.29
  -4   6   1   26.00    1.29
   4  -6  -1   25.09    1.19
  -2   5   2   30.80    1.33
   2  -5  -2   34.60    1.11
   2  -5  -2   32.40    1.33
   0   4   3  279.23    8.56
   0  -4  -3  283.76    8.42
   0  -4  -3  285.61    8.53
   2   3   4    7.28    0.48
  -2  -3  -4    7.25    0.43
  -2  -3  -4    6.86    0.50
   4   2   5    6.68    0.51
  -4  -2  -5    6.38    0.45
  -4  -2  -5    6.33    0.55
  -6  -1  -6    4.76    0.56
  -8   0  -7    0.67    0.32
  -7   7   0   11.95    0.99
   7  -7   0   12.26    0.84
  -5   6   1  129.90    4.38
   5  -6  -1  124.69    4.22
  -3   5   2   -0.08    0.15
   3  -5  -2   -0.16    0.09
  -1   4   3   86.37    2.84
   1  -4  -3   86.28    2.71
   1  -4  -3   87.12    2.86
   1   3   4  122.11    3.88
  -1  -3  -4  123.74    3.86
  -1  -3  -4  120.70    3.79
   3   2   5    9.40    0.59
  -3  -2  -5    9.00    0.49
  -3  -2  -5    9.06    0.61
   5   1   6    4.95    0.47
  -5  -1  -6    3.67    0.46
  -5  -1  -6    4.55    0.43
  -7   0  -7   -0.08    0.17
  -8   7   0    0.01    0.23
   8  -7   0   -0.35    0.12
  -6   6   1    0.21    0.29
   6  -6  -1    0.13    0.17
  -4   5   2    1.48    0.35
   4  -5  -2    1.53    0.28
  -2   4   3   52.67    1.89
   2  -4  -3   53.29    1.89
   2  -4  -3   53.94    1.68
   0   3   4   29.73    1.16
   0   3   4   29.73    1.06
   0  -3  -4   27.88    1.08
   0  -3  -4   29.52    1.14
   2   2   5    9.52    0.57
  -2  -2  -5   10.50    0.46
  -2  -2  -5    9.90    0.59
   4   1   6    1.03    0.28
  -4  -1  -6    0.51    0.22
  -4  -1  -6    0.92    0.20
   6   0   7   18.90    0.98
  -6   0  -7   17.45    1.06
  -8   1  -8    0.56    0.29
  -9   7   0    0.04    0.31
   9  -7   0   -0.26    0.13
  -7   6   1    6.36    0.70
   7  -6  -1    6.15    0.55
  -5   5   2    1.03    0.34
   5  -5  -2    1.42    0.30
  -3   4   3  122.88    4.01
   3  -4  -3  121.41    3.94
   3  -4  -3  127.39    3.66
  -1   3   4  268.92    8.04
   1  -3  -4  264.79    8.06
   1  -3  -4  271.31    7.92
   1   2   5   44.06    1.64
  -1  -2  -5   47.96    1.67
  -1  -2  -5   46.92    1.47
   3   1   6    0.30    0.19
  -3  -1  -6    0.06    0.14
  -3  -1  -6    0.13    0.09
   5   0   7   14.29    0.84
  -5   0  -7   14.26    0.89
  -7   1  -8    0.37    0.22
  -8   6   1    1.74    0.51
   8  -6  -1    1.79    0.37
  -6   5   2    9.15    0.74
   6  -5  -2    8.22    0.59
  -4   4   3    0.35    0.21
   4  -4  -3    0.05    0.12
   4  -4  -3    0.07    0.06
  -2   3   4   87.54    2.89
   2  -3  -4   90.85    2.78
   2  -3  -4   91.90    2.93
   0   2   5   19.95    0.69
   0  -2  -5   19.93    0.83
   2   1   6   74.37    2.56
   2   1   6   77.49    2.30
  -2  -1  -6   72.92    2.57
  -2  -1  -6   77.26    2.30
   4   0   7    3.45    0.45
  -4   0  -7    3.24    0.40
  -4   0  -7    3.42    0.29
   6  -1   8    3.82    0.46
  -6   1  -8    3.40    0.45
  -8   2  -9   -0.17    0.16
  -9   6   1    4.87    0.66
  -7   5   2    1.82    0.47
   7  -5  -2    2.41    0.34
  -5   4   3    3.33    0.46
   5  -4  -3    2.98    0.32
   5  -4  -3    2.33    0.20
  -3   3   4  119.34    3.81
   3  -3  -4  120.52    3.77
   3  -3  -4  117.13    3.61
  -1   2   5   38.15    1.39
  -1   2   5   37.62    1.25
   1  -2  -5   37.46    1.34
   1   1   6  250.13    7.53
  -1  -1  -6  246.41    7.49
   3   0   7   41.25    1.67
  -3   0  -7   42.66    1.68
  -3   0  -7   43.39    1.40
   5  -1   8    2.29    0.42
  -5   1  -8    2.38    0.42
   7  -2   9    0.53    0.24
  -7   2  -9    0.15    0.22
  -8   5   2    0.92    0.42
  -6   4   3    0.94    0.34
   6  -4  -3    1.11    0.24
  -4   3   4   14.53    0.79
   4  -3  -4   14.41    0.62
   4  -3  -4   14.36    0.69
  -2   2   5   15.47    0.72
  -2   2   5   16.35    0.69
   2  -2  -5   16.15    0.70
   0   1   6  433.61   12.96
   0  -1  -6  443.02   12.92
   2   0   7   32.42    1.38
  -2   0  -7   34.63    1.06
  -2   0  -7   35.17    1.06
  -2   0  -7   33.47    1.37
   4  -1   8   14.84    0.88
  -4   1  -8   14.41    0.85
   6  -2   9    0.64    0.27
  -6   2  -9    0.23    0.18
  -9   5   2    0.76    0.33
  -7   4   3   14.64    0.99
   7  -4  -3   15.42    0.78
  -5   3   4    6.35    0.55
   5  -3  -4    7.21    0.43
   5  -3  -4    6.68    0.45
  -3   2   5  264.57    8.00
  -3   2   5  270.13    8.12
   3  -2  -5  264.61    7.99
   3  -2  -5  270.21    7.95
  -1   1   6   69.54    2.14
  -1   1   6   67.31    2.28
   1  -1  -6   67.53    2.28
   1   0   7    1.27    0.27
  -1   0  -7    0.82    0.22
   3  -1   8    2.57    0.39
  -3   1  -8    2.82    0.35
  -3   1  -8    2.72    0.24
   5  -2   9    3.99    0.51
  -5   2  -9    3.23    0.42
   7  -3  10    3.54    0.53
  -7   3 -10    4.47    0.51
  -8   4   3   -0.12    0.20
  -6   3   4   27.34    1.37
   6  -3  -4   27.74    1.14
   6  -3  -4   28.27    1.13
  -4   2   5   34.76    1.38
  -4   2   5   32.62    1.23
   4  -2  -5   32.76    1.25
   4  -2  -5   32.08    1.21
  -2   1   6   43.98    1.54
  -2   1   6   45.62    1.59
   2  -1  -6   43.83    1.60
   0   0   7    1.80    0.27
   0   0   7    0.99    0.10
   0   0  -7    1.36    0.27
   2  -1   8    1.78    0.37
  -2   1  -8    1.34    0.16
  -2   1  -8    1.36    0.29
   4  -2   9   13.64    0.88
  -4   2  -9   13.21    0.81
   6  -3  10    5.61    0.63
  -6   3 -10    5.44    0.56
  -9   4   3    5.37    0.68
  -7   3   4    0.07    0.19
   7  -3  -4    0.04    0.10
  -5   2   5   79.54    2.89
  -5   2   5   81.33    2.63
   5  -2  -5   82.50    2.72
  -3   1   6   23.70    1.02
  -3   1   6   25.88    0.99
   3  -1  -6   23.18    1.01
  -1   0   7  141.87    4.58
  -1   0   7  146.87    4.49
   1   0  -7  152.25    4.65
   1  -1   8   97.33    3.22
  -1   1  -8   95.58    2.96
  -1   1  -8   92.76    3.19
   3  -2   9   41.20    1.74
  -3   2  -9   40.72    1.69
  -3   2  -9   42.05    1.49
   5  -3  10   12.36    0.89
  -5   3 -10   12.54    0.83
   7  -4  11    0.07    0.21
  -8   3   4    0.16    0.25
  -6   2   5    0.67    0.28
   6  -2  -5    1.39    0.30
  -4   1   6    5.60    0.38
  -4   1   6    5.20    0.46
   4  -1  -6    5.56    0.45
  -2   0   7    1.29    0.23
  -2   0   7    1.38    0.24
   2   0  -7    1.50    0.31
   0  -1   8   11.79    0.69
   0  -1   8   11.38    0.54
   0   1  -8   12.50    0.72
   2  -2   9   35.50    1.57
  -2   2  -9   37.16    1.57
  -2   2  -9   38.69    1.37
   4  -3  10    4.66    0.54
  -4   3 -10    2.83    0.39
   6  -4  11    2.68    0.55
  -6   4 -11    2.24    0.45
  -9   3   4    0.73    0.32
  -7   2   5    1.47    0.40
   7  -2  -5    2.56    0.42
  -5   1   6    0.74    0.17
  -5   1   6    0.55    0.27
   5  -1  -6    1.20    0.31
  -3   0   7   14.39    0.75
  -3   0   7   14.84    0.70
   3   0  -7   14.38    0.80
  -1  -1   8  147.54    4.65
  -1  -1   8  147.26    4.72
   1   1  -8  153.24    4.79
   1  -2   9    0.57    0.25
  -1   2  -9    0.46    0.24
  -1   2  -9    0.55    0.17
   3  -3  10    4.33    0.54
  -3   3 -10    3.06    0.40
  -3   3 -10    3.36    0.38
   5  -4  11    7.02    0.72
  -5   4 -11    5.64    0.56
  -8   2   5    8.45    0.79
   8  -2  -5    7.85    0.65
  -6   1   6    2.71    0.51
   6  -1  -6    2.65    0.40
  -4   0   7    1.07    0.21
  -4   0   7    0.75    0.25
   4   0  -7    0.94    0.29
  -2  -1   8   15.82    0.78
  -2  -1   8   15.37    0.78
   2   1  -8   15.66    0.86
   0  -2   9   16.35    0.89
   0  -2   9   15.55    0.76
   0   2  -9   15.43    0.91
   2  -3  10    6.85    0.64
  -2   3 -10    7.59    0.62
  -2   3 -10    7.99    0.52
   4  -4  11    1.82    0.41
  -4   4 -11    2.56    0.38
   6  -5  12    0.07    0.25
  -9   2   5    0.99    0.35
  -7   1   6    0.89    0.35
   7  -1  -6    1.32    0.35
  -5   0   7    0.02    0.15
   5   0  -7   -0.03    0.19
  -3  -1   8   23.35    0.98
  -3  -1   8   23.27    1.09
   3   1  -8   22.29    1.13
  -1  -2   9   61.28    2.19
  -1  -2   9   62.04    2.22
   1   2  -9   59.84    2.30
   1  -3  10    2.12    0.42
  -1   3 -10    2.25    0.28
  -1   3 -10    2.74    0.47
   3  -4  11    5.48    0.59
  -3   4 -11    5.64    0.57
   5  -5  12    1.70    0.45
  -5   5 -12    2.12    0.41
  -8   1   6    3.34    0.52
   8  -1  -6    2.87    0.51
  -6   0   7    6.60    0.63
   6   0  -7    6.09    0.60
  -4  -1   8   15.97    0.92
   4   1  -8   15.51    0.94
  -2  -2   9   29.20    1.23
  -2  -2   9   28.29    1.28
   2   2  -9   29.23    1.37
   0  -3  10    4.36    0.40
   0  -3  10    3.67    0.44
   0   3 -10    3.74    0.48
   2  -4  11    1.64    0.39
  -2   4 -11    1.29    0.27
  -2   4 -11    1.00    0.31
   4  -5  12   13.54    1.02
  -4   5 -12   12.86    0.89
  -7   0   7    0.40    0.26
   7   0  -7    0.69    0.29
  -5  -1   8    2.22    0.44
   5   1  -8    1.23    0.38
  -3  -2   9   74.31    2.77
  -3  -2   9   75.82    2.55
   3   2  -9   75.93    2.82
  -1  -3  10    0.52    0.23
  -1  -3  10    0.66    0.23
   1   3 -10    0.35    0.29
   1  -4  11    0.10    0.16
  -1   4 -11    0.33    0.18
  -1   4 -11   -0.02    0.17
   3  -5  12    2.01    0.45
  -3   5 -12    1.55    0.41
  -8   0   7    0.09    0.17
   8   0  -7   -0.06    0.19
  -6  -1   8    0.14    0.19
   6   1  -8    0.23    0.29
  -4  -2   9   29.78    1.48
   4   2  -9   31.35    1.53
  -2  -3  10    0.18    0.13
  -2  -3  10   -0.03    0.17
   2   3 -10    0.15    0.23
   0  -4  11    0.16    0.15
   0  -4  11    0.35    0.18
   0   4 -11    0.12    0.25
   2  -5  12    8.50    0.76
  -2   5 -12    8.80    0.77
   4  -6  13    7.24    0.75
  -7  -1   8    3.55    0.53
   7   1  -8    2.93    0.61
  -5  -2   9    0.24    0.22
   5   2  -9    0.31    0.32
  -3  -3  10   22.54    1.22
   3   3 -10   23.12    1.30
  -1  -4  11    0.28    0.18
  -1  -4  11    0.44    0.22
   1   4 -11    1.03    0.39
   1  -5  12   26.60    1.40
  -1   5 -12   28.51    1.48
  -1   5 -12   27.61    1.37
   3  -6  13   13.33    1.02
  -3   6 -13   13.36    0.94
  -6  -2   9    5.54    0.63
   6   2  -9    4.23    0.61
  -4  -3  10    1.56    0.38
   4   3 -10    1.84    0.47
  -2  -4  11    0.05    0.16
   2   4 -11    0.17    0.27
   0  -5  12    0.36    0.23
   0  -5  12    0.05    0.16
   0   5 -12    0.50    0.34
   0   5 -12    0.38    0.23
   2  -6  13    8.25    0.73
  -2   6 -13    8.38    0.75
  -5  -3  10    1.40    0.42
   5   3 -10    0.57    0.31
  -3  -4  11    3.07    0.45
   3   4 -11    2.66    0.58
  -1  -5  12   14.67    0.98
   1   5 -12   13.00    1.03
   1  -6  13    5.59    0.58
  -1   6 -13    6.28    0.69
  -4  -4  11    1.22    0.38
   4   4 -11    1.87    0.52
  -2  -5  12    6.19    0.67
   2   5 -12    7.85    0.82
   0   9  -1    4.00    0.58
   2   8   0    8.11    0.74
  -2  -8   0    8.59    0.78
  -1   9  -1    4.19    0.57
   1  -9   1    4.27    0.48
   1   8   0    0.06    0.18
  -1  -8   0   -0.10    0.18
   3   7   1    7.44    0.70
  -3  -7  -1    8.53    0.76
  -2   9  -1   11.98    0.95
   2  -9   1   12.64    0.87
   0   8   0    0.65    0.29
   0  -8   0    0.21    0.16
   2   7   1    7.14    0.64
  -2  -7  -1    7.57    0.70
   4   6   2   -0.04    0.18
  -4  -6  -2    0.18    0.16
  -3   9  -1    1.76    0.45
   3  -9   1    1.62    0.36
  -1   8   0    2.82    0.54
   1  -8   0    3.22    0.40
   1   7   1    5.80    0.58
   1   7   1    4.37    0.48
  -1  -7  -1    3.96    0.42
  -1  -7  -1    4.45    0.51
   3   6   2    0.70    0.27
  -3  -6  -2    1.01    0.30
   5   5   3    0.07    0.16
  -4   9  -1    2.02    0.52
   4  -9   1    1.50    0.38
  -2   8   0    3.71    0.53
   2  -8   0    3.85    0.47
   0   7   1   16.72    0.89
   0   7   1   17.06    1.02
   0  -7  -1   16.44    0.91
   2   6   2    2.04    0.39
  -2  -6  -2    1.97    0.27
  -2  -6  -2    2.48    0.44
   4   5   3    2.48    0.50
  -4  -5  -3    1.89    0.39
  -4  -5  -3    3.33    0.55
   6   4   4    0.07    0.17
  -6  -4  -4    0.51    0.25
  -5   9  -1    1.39    0.43
   5  -9   1    1.65    0.39
  -3   8   0    2.83    0.56
   3  -8   0    2.45    0.49
  -1   7   1    0.86    0.28
   1  -7  -1    1.24    0.28
   1   6   2   -0.10    0.10
  -1  -6  -2    0.35    0.18
  -1  -6  -2    0.16    0.12
  -3  -5  -3    1.45    0.30
  -3  -5  -3    1.03    0.33
  -5  -4  -4    5.67    0.60
  -6   9  -1   13.29    1.06
   6  -9   1   12.09    0.94
  -4   8   0    4.15    0.57
   4  -8   0    4.01    0.50
  -2   7   1   12.79    0.83
   2  -7  -1   11.58    0.75
   0   6   2   10.10    0.61
   0   6   2    9.74    0.68
   0  -6  -2   10.14    0.64
   2   5   3   17.95    0.92
  -2  -5  -3   18.03    0.97
  -2  -5  -3   18.14    0.95
  -4  -4  -4   23.68    1.15
  -4  -4  -4   23.92    1.25
  -6  -3  -5    3.32    0.50
  -7   9  -1    1.12    0.45
   7  -9   1    1.54    0.41
  -5   8   0    8.03    0.78
   5  -8   0    7.62    0.67
  -3   7   1    0.22    0.22
   3  -7  -1    0.20    0.16
  -1   6   2    6.24    0.53
  -1   6   2    6.79    0.43
   1  -6  -2    5.66    0.49
  -1  -5  -3    0.18    0.14
  -1  -5  -3    0.20    0.15
  -1  -5  -3    0.11    0.16
   3   4   4    2.13    0.35
  -3  -4  -4    2.08    0.39
  -3  -4  -4    2.51    0.30
  -5  -3  -5    4.55    0.55
  -7  -2  -6    0.54    0.26
  -6   8   0    0.48    0.36
   6  -8   0    1.00    0.31
  -4   7   1   18.87    1.12
   4  -7  -1   19.77    1.06
  -2   6   2   12.60    0.57
  -2   6   2   13.07    0.79
   2  -6  -2   13.41    0.77
   0   5   3   39.66    1.56
   0  -5  -3   38.53    1.48
   0  -5  -3   40.73    1.57
   2   4   4   28.60    1.21
  -2  -4  -4   28.85    1.19
  -2  -4  -4   28.23    1.26
   4   3   5   11.21    0.69
  -4  -3  -5   12.81    0.69
  -4  -3  -5   11.61    0.80
  -6  -2  -6    0.20    0.23
  -7   8   0   16.11    1.16
   7  -8   0   15.63    1.04
  -5   7   1   19.99    1.17
   5  -7  -1   19.10    1.07
  -3   6   2    2.37    0.43
   3  -6  -2    1.61    0.35
  -1   5   3    8.00    0.54
   1  -5  -3    7.94    0.54
   1  -5  -3    8.47    0.46
   1   4   4   35.49    1.41
  -1  -4  -4   35.24    1.35
  -1  -4  -4   35.04    1.39
   3   3   5    8.40    0.58
  -3  -3  -5    8.26    0.50
  -3  -3  -5    8.45    0.62
  -5  -2  -6   23.04    1.25
  -7  -1  -7    0.04    0.17
  -8   8   0    0.76    0.40
  -6   7   1   11.75    0.92
   6  -7  -1   11.19    0.79
  -4   6   2   13.51    0.87
   4  -6  -2   13.88    0.82
  -2   5   3   28.54    1.22
   2  -5  -3   27.80    1.22
   2  -5  -3   29.49    1.01
   0   4   4    2.94    0.28
   0  -4  -4    2.79    0.28
   0  -4  -4    3.05    0.34
   2   3   5   21.99    0.98
  -2  -3  -5   20.09    0.99
  -2  -3  -5   21.08    0.86
   4   2   6    3.19    0.39
  -4  -2  -6    2.92    0.41
  -6  -1  -7    0.19    0.21
  -7   7   1    2.96    0.58
   7  -7  -1    2.25    0.44
  -5   6   2   12.52    0.87
   5  -6  -2   13.49    0.83
  -3   5   3    1.32    0.30
   3  -5  -3    1.63    0.29
   3  -5  -3    1.51    0.12
  -1   4   4   11.31    0.59
   1  -4  -4   11.14    0.64
   1  -4  -4   11.84    0.55
   1   3   5   -0.13    0.08
  -1  -3  -5    0.03    0.10
  -1  -3  -5    0.03    0.06
   3   2   6   27.72    1.22
  -3  -2  -6   28.08    1.28
  -3  -2  -6   28.24    1.06
   5   1   7    0.42    0.22
  -5  -1  -7    0.19    0.20
  -7   0  -8    0.59    0.28
  -8   7   1    0.44    0.32
   8  -7  -1    0.30    0.20
  -6   6   2    9.39    0.78
   6  -6  -2    9.50    0.68
  -4   5   3    7.76    0.62
   4  -5  -3    8.32    0.56
  -2   4   4   40.25    1.50
   2  -4  -4   39.80    1.53
   2  -4  -4   40.85    1.36
   0   3   5   13.88    0.73
   0   3   5   13.63    0.59
   0  -3  -5   14.78    0.69
   2   2   6   38.62    1.54
  -2  -2  -6   40.84    1.57
  -2  -2  -6   40.30    1.32
   4   1   7    9.69    0.68
  -4  -1  -7    9.04    0.67
   6   0   8    1.01    0.31
  -6   0  -8    1.28    0.38
  -9   7   1    0.17    0.29
  -7   6   2   10.18    0.86
   7  -6  -2   10.08    0.71
  -5   5   3   46.36    1.89
   5  -5  -3   44.48    1.76
  -3   4   4    0.14    0.16
   3  -4  -4    0.01    0.06
   3  -4  -4   -0.01    0.10
  -1   3   5    3.31    0.26
  -1   3   5    2.68    0.30
   1  -3  -5    3.05    0.27
   1  -3  -5    3.03    0.30
   1   2   6    0.31    0.06
   1   2   6    0.38    0.07
   1   2   6    0.28    0.15
  -1  -2  -6    0.38    0.17
   3   1   7   14.44    0.82
  -3  -1  -7   14.01    0.82
  -3  -1  -7   15.12    0.61
   5   0   8    1.04    0.30
  -5   0  -8    0.81    0.32
  -7   1  -9    0.14    0.23
  -8   6   2   27.97    1.60
   8  -6  -2   27.89    1.34
  -6   5   3   23.06    1.24
   6  -5  -3   22.47    1.08
  -4   4   4   24.89    1.16
   4  -4  -4   26.34    0.92
   4  -4  -4   26.24    1.12
  -2   3   5    8.09    0.46
   2  -3  -5    8.13    0.50
   2  -3  -5    8.25    0.44
   0   2   6   59.24    1.78
   0   2   6   56.00    2.03
   0   2   6   59.68    1.79
   0  -2  -6   58.65    2.02
   2   1   7    1.75    0.33
  -2  -1  -7    1.20    0.27
   4   0   8    8.95    0.70
  -4   0  -8    9.64    0.69
   6  -1   9    2.47    0.46
  -6   1  -9    3.13    0.46
  -9   6   2    0.78    0.37
  -7   5   3   22.73    1.33
   7  -5  -3   23.83    1.13
  -5   4   4   17.14    0.95
   5  -4  -4   16.32    0.68
   5  -4  -4   16.56    0.83
  -3   3   5    0.70    0.21
   3  -3  -5    0.60    0.17
   3  -3  -5    0.75    0.17
  -1   2   6   97.32    3.16
  -1   2   6  100.40    2.99
   1  -2  -6   93.95    3.11
   1   1   7  189.47    5.85
  -1  -1  -7  185.94    5.81
   3   0   8   31.19    1.38
  -3   0  -8   31.34    1.37
   5  -1   9    9.06    0.73
  -5   1  -9    8.97    0.69
   7  -2  10    2.33    0.47
  -7   2 -10    1.70    0.41
  -8   5   3    0.19    0.27
  -6   4   4   11.41    0.82
   6  -4  -4   13.18    0.71
  -4   3   5   88.68    2.97
   4  -3  -5   87.64    2.78
   4  -3  -5   84.35    2.86
  -2   2   6  236.93    7.02
  -2   2   6  224.00    7.03
   2  -2  -6  236.65    7.00
   0   1   7   47.40    1.77
   0  -1  -7   49.54    1.78
   2   0   8    0.06    0.19
  -2   0  -8    0.30    0.19
   4  -1   9    2.04    0.40
  -4   1  -9    2.35    0.42
   6  -2  10   -0.17    0.16
  -6   2 -10   -0.12    0.16
  -9   5   3    0.18    0.27
  -7   4   4    0.69    0.31
   7  -4  -4    0.38    0.16
  -5   3   5    6.11    0.57
   5  -3  -5    6.48    0.43
   5  -3  -5    5.54    0.42
  -3   2   6    4.55    0.37
  -3   2   6    4.62    0.38
   3  -2  -6    4.71    0.37
  -1   1   7    7.56    0.36
  -1   1   7    7.39    0.49
   1  -1  -7    7.46    0.50
   1   0   8   44.98    1.77
  -1   0  -8   47.50    1.78
   3  -1   9    0.51    0.28
  -3   1  -9    0.10    0.16
   5  -2  10    4.71    0.60
  -5   2 -10    4.74    0.54
   7  -3  11    6.70    0.70
  -7   3 -11    5.14    0.59
  -8   4   4    3.94    0.56
  -6   3   5   14.56    0.95
   6  -3  -5   15.80    0.76
   6  -3  -5   15.42    0.78
  -4   2   6   83.38    2.87
  -4   2   6   84.22    2.73
   4  -2  -6   81.66    2.74
  -2   1   7    9.22    0.50
  -2   1   7    9.57    0.56
   2  -1  -7    9.05    0.59
   0   0   8   65.00    2.33
   0   0   8   66.74    2.06
   0   0  -8   66.80    2.36
   2  -1   9   12.24    0.79
  -2   1  -9   11.11    0.72
   4  -2  10   12.38    0.86
  -4   2 -10   12.20    0.82
   6  -3  11    0.53    0.28
  -6   3 -11    1.18    0.34
  -9   4   4    3.21    0.64
  -7   3   5   -0.03    0.21
   7  -3  -5   -0.07    0.11
  -5   2   6   28.78    1.33
  -5   2   6   29.68    1.15
   5  -2  -6   29.89    1.24
  -3   1   7    2.19    0.28
  -3   1   7    2.23    0.28
   3  -1  -7    2.08    0.30
  -1   0   8    2.26    0.31
  -1   0   8    2.40    0.21
   1   0  -8    3.24    0.38
   1  -1   9    0.27    0.23
  -1   1  -9    0.12    0.08
  -1   1  -9    0.18    0.19
   3  -2  10    0.48    0.26
  -3   2 -10    0.44    0.21
   5  -3  11    0.12    0.26
  -5   3 -11    0.37    0.20
  -8   3   5    4.92    0.63
  -6   2   6    3.11    0.45
   6  -2  -6    3.74    0.41
  -4   1   7   11.52    0.71
  -4   1   7   12.84    0.64
   4  -1  -7   11.70    0.72
  -2   0   8   10.83    0.64
  -2   0   8   11.19    0.59
   2   0  -8   11.27    0.70
   0  -1   9   66.53    2.18
   0  -1   9   66.80    2.41
   0   1  -9   64.72    2.40
   2  -2  10    0.83    0.30
  -2   2 -10    0.54    0.26
   4  -3  11    2.36    0.48
  -4   3 -11    1.69    0.38
   6  -4  12    1.59    0.44
  -6   4 -12    1.15    0.34
  -9   3   5    0.29    0.28
  -7   2   6    0.67    0.31
   7  -2  -6    1.12    0.31
  -5   1   7   27.72    1.34
   5  -1  -7   27.27    1.25
  -3   0   8    3.83    0.37
  -3   0   8    3.47    0.37
   3   0  -8    4.49    0.45
  -1  -1   9    5.74    0.50
  -1  -1   9    6.69    0.42
   1   1  -9    5.84    0.54
   1  -2  10   21.93    1.13
  -1   2 -10   21.86    0.91
  -1   2 -10   20.46    1.11
   3  -3  11   27.23    1.40
  -3   3 -11   26.53    1.32
   5  -4  12    9.64    0.86
  -5   4 -12   10.42    0.80
  -8   2   6   16.18    1.14
   8  -2  -6   15.80    0.98
  -6   1   7    7.36    0.65
   6  -1  -7    6.06    0.59
  -4   0   8   13.81    0.82
  -4   0   8   14.40    0.71
   4   0  -8   14.12    0.85
  -2  -1   9   24.26    1.10
  -2  -1   9   23.42    1.06
   2   1  -9   24.86    1.20
   0  -2  10   98.17    3.20
   0  -2  10   97.08    3.36
   0   2 -10   95.68    3.40
   2  -3  11    3.12    0.47
  -2   3 -11    4.17    0.50
   4  -4  12    7.08    0.74
  -4   4 -12    4.69    0.54
  -9   2   6    0.11    0.22
  -7   1   7    7.30    0.72
   7  -1  -7    7.58    0.67
  -5   0   8   14.21    0.89
   5   0  -8   15.26    0.94
  -3  -1   9   16.88    0.83
  -3  -1   9   16.39    0.89
   3   1  -9   15.69    0.95
  -1  -2  10   13.68    0.82
  -1  -2  10   13.85    0.74
   1   2 -10   12.91    0.88
   1  -3  11   29.31    1.43
  -1   3 -11   31.98    1.49
  -1   3 -11   29.51    1.26
   3  -4  12    3.84    0.63
  -3   4 -12    3.37    0.46
   5  -5  13   -0.25    0.19
  -5   5 -13    0.16    0.17
  -8   1   7    0.16    0.20
   8  -1  -7   -0.29    0.16
  -6   0   8   10.41    0.83
   6   0  -8   11.99    0.86
  -4  -1   9    0.60    0.24
   4   1  -9    0.77    0.30
  -2  -2  10  234.06    7.38
  -2  -2  10  235.86    7.30
   2   2 -10  238.48    7.48
   0  -3  11    0.47    0.18
   0  -3  11    0.43    0.23
   0   3 -11    0.39    0.26
   2  -4  12    6.54    0.65
  -2   4 -12    6.56    0.65
   4  -5  13    3.49    0.64
  -4   5 -13    3.08    0.44
  -7   0   8   -0.12    0.13
   7   0  -8    0.04    0.25
  -5  -1   9    2.93    0.42
   5   1  -9    3.40    0.59
  -3  -2  10   24.28    1.22
   3   2 -10   23.62    1.28
  -1  -3  11   29.04    1.32
  -1  -3  11   29.29    1.34
   1   3 -11   26.88    1.42
   1  -4  12    7.61    0.69
  -1   4 -12    7.89    0.71
   3  -5  13    0.00    0.21
  -3   5 -13    0.59    0.26
  -8   0   8    0.20    0.21
   8   0  -8    0.07    0.27
  -6  -1   9   11.56    0.88
   6   1  -9    9.81    0.86
  -4  -2  10   19.36    1.13
   4   2 -10   19.39    1.18
  -2  -3  11   14.70    0.90
  -2  -3  11   15.25    0.85
   2   3 -11   15.75    1.04
   0  -4  12    5.43    0.55
   0  -4  12    4.61    0.47
   0   4 -12    4.74    0.59
   2  -5  13   22.47    1.32
  -2   5 -13   22.03    1.30
  -7  -1   9    0.31    0.21
   7   1  -9    0.13    0.30
  -5  -2  10   15.46    1.04
   5   2 -10   14.48    1.06
  -3  -3  11    2.21    0.46
   3   3 -11    2.81    0.55
  -1  -4  12    7.66    0.65
  -1  -4  12    8.64    0.66
   1   4 -12    7.64    0.75
   1  -5  13    0.35    0.19
  -1   5 -13   -0.04    0.25
  -6  -2  10    0.33    0.20
   6   2 -10    0.50    0.35
  -4  -3  11    1.72    0.41
   4   3 -11    2.18    0.52
  -2  -4  12    0.54    0.24
   2   4 -12    0.34    0.31
   0  -5  13   32.48    1.59
   0   5 -13   32.01    1.71
  -5  -3  11    1.02    0.32
   5   3 -11    0.71    0.37
  -3  -4  12   12.85    0.95
   3   4 -12   12.50    1.02
  -1  -5  13   12.67    0.93
   1   5 -13   12.44    1.02
   0   9   0    5.91    0.70
   2   8   1   -0.32    0.18
   2   8   1    0.31    0.22
  -2  -8  -1   -0.12    0.15
  -1   9   0    4.37    0.59
   1  -9   0    5.06    0.53
   1   8   1    0.14    0.23
   3   7   2    0.10    0.17
  -3  -7  -2    0.17    0.19
  -4  10  -1    0.73    0.37
   4 -10   1    0.97    0.33
  -2   9   0    0.39    0.26
   2  -9   0    0.14    0.15
   0   8   1    4.49    0.56
   0  -8  -1    4.57    0.48
   2   7   2    2.38    0.47
  -2  -7  -2    2.14    0.44
   4   6   3    0.95    0.33
  -3   9   0    2.03    0.51
   3  -9   0    2.93    0.43
  -1   8   1    0.10    0.22
   1  -8  -1    0.07    0.14
   1   7   2    3.88    0.48
   1   7   2    2.72    0.38
  -1  -7  -2    3.60    0.40
  -1  -7  -2    3.70    0.44
   3   6   3    0.74    0.31
  -3  -6  -3    0.46    0.24
  -3  -6  -3    0.70    0.25
   5   5   4    0.20    0.17
  -5  -5  -4    0.25    0.21
  -4   9   0    5.61    0.67
   4  -9   0    5.46    0.60
  -2   8   1   -0.19    0.16
   2  -8  -1    0.16    0.18
   0   7   2    3.49    0.44
   0   7   2    2.73    0.34
   0  -7  -2    3.02    0.38
   2   6   3    0.21    0.20
   2   6   3    0.04    0.17
  -2  -6  -3    0.22    0.16
  -2  -6  -3   -0.05    0.14
  -4  -5  -4    6.24    0.63
  -6  -4  -5    2.47    0.52
  -5   9   0   21.15    1.34
   5  -9   0   20.14    1.24
  -3   8   1   -0.07    0.21
   3  -8  -1   -0.14    0.14
  -1   7   2    6.71    0.58
   1  -7  -2    6.28    0.54
   1   6   3    4.98    0.49
  -1  -6  -3    5.87    0.50
  -1  -6  -3    5.84    0.48
  -1  -6  -3    5.34    0.45
  -3  -5  -4   25.81    1.22
  -3  -5  -4   24.64    1.27
  -5  -4  -5    1.31    0.38
  -6   9   0    0.18    0.29
   6  -9   0   -0.34    0.17
  -4   8   1   -0.27    0.20
   4  -8  -1    0.16    0.18
  -2   7   2   13.08    0.84
   2  -7  -2   13.93    0.83
   0   6   3    3.84    0.42
   0  -6  -3    3.85    0.36
   0  -6  -3    3.78    0.40
   2   5   4   32.76    1.43
  -2  -5  -4   35.14    1.50
  -2  -5  -4   33.49    1.42
  -4  -4  -5    9.58    0.76
  -6  -3  -6    1.52    0.40
  -7   9   0    4.17    0.64
   7  -9   0    4.54    0.58
  -5   8   1    1.53    0.46
   5  -8  -1    1.90    0.41
  -3   7   2   22.49    1.19
   3  -7  -2   22.21    1.15
  -1   6   3    1.86    0.35
   1  -6  -3    2.10    0.25
   1  -6  -3    1.97    0.30
   1   5   4   83.23    2.88
   1   5   4   86.91    2.93
  -1  -5  -4   82.63    2.85
  -1  -5  -4   82.76    2.86
  -1  -5  -4   81.91    2.87
   3   4   5    6.14    0.52
  -3  -4  -5    6.32    0.57
  -3  -4  -5    6.53    0.47
  -5  -3  -6    0.61    0.26
  -7  -2  -7    1.22    0.39
  -6   8   1    6.26    0.68
   6  -8  -1    5.58    0.61
  -4   7   2    0.68    0.30
   4  -7  -2    0.16    0.17
  -2   6   3    2.78    0.38
   2  -6  -3    3.39    0.39
   2  -6  -3    2.85    0.25
   0   5   4    1.95    0.27
   0  -5  -4    2.01    0.29
   0  -5  -4    2.21    0.28
   2   4   5    0.13    0.16
  -2  -4  -5   -0.14    0.10
  -2  -4  -5   -0.02    0.10
   4   3   6    1.16    0.29
  -4  -3  -6    0.98    0.30
  -6  -2  -7    0.08    0.20
  -7   8   1    1.63    0.48
   7  -8  -1    0.91    0.31
  -5   7   2   -0.16    0.17
   5  -7  -2   -0.03    0.16
  -3   6   3   18.12    0.98
   3  -6  -3   16.33    0.91
  -1   5   4   60.97    2.19
   1  -5  -4   62.58    2.08
   1  -5  -4   61.79    2.25
   1   4   5    3.57    0.38
   1   4   5    3.77    0.33
  -1  -4  -5    4.16    0.32
  -1  -4  -5    4.31    0.39
   3   3   6   13.10    0.78
  -3  -3  -6   14.00    0.84
  -5  -2  -7   16.26    1.03
  -7  -1  -8    1.85    0.45
  -8   8   1    6.65    0.79
   8  -8  -1    7.05    0.67
  -6   7   2    0.55    0.31
   6  -7  -2    0.49    0.24
  -4   6   3    0.24    0.24
   4  -6  -3    0.11    0.16
  -2   5   4    4.39    0.40
   2  -5  -4    3.22    0.38
   2  -5  -4    3.82    0.27
   0   4   5   13.68    0.77
   0   4   5   14.34    0.67
   0  -4  -5   13.44    0.74
   0  -4  -5   14.47    0.72
   2   3   6    0.18    0.18
  -2  -3  -6    0.10    0.16
  -2  -3  -6    0.30    0.11
   4   2   7    0.26    0.21
  -4  -2  -7    0.05    0.19
  -6  -1  -8    1.92    0.45
  -7   7   2   12.79    1.01
   7  -7  -2   12.59    0.86
  -5   6   3    8.53    0.71
   5  -6  -3    8.19    0.63
  -3   5   4   20.85    1.03
   3  -5  -4   21.86    0.78
   3  -5  -4   22.07    1.04
  -1   4   5    4.18    0.33
   1  -4  -5    4.79    0.41
   1  -4  -5    4.01    0.31
   1   3   6    1.55    0.16
   1   3   6    1.93    0.33
  -1  -3  -6    1.60    0.25
   3   2   7  149.35    4.80
  -3  -2  -7  146.86    4.83
   5   1   8    1.41    0.34
  -5  -1  -8    1.34    0.35
  -7   0  -9    2.87    0.55
  -8   7   2    1.39    0.48
   8  -7  -2    0.89    0.29
  -6   6   3   10.60    0.83
   6  -6  -3   10.28    0.71
  -4   5   4    2.01    0.38
   4  -5  -4    1.52    0.31
  -2   4   5    0.86    0.21
   2  -4  -5    1.04    0.24
   2  -4  -5    0.93    0.18
   0   3   6    0.90    0.22
   0   3   6    0.63    0.12
   0  -3  -6    0.40    0.16
   2   2   7   10.16    0.67
  -2  -2  -7    9.54    0.64
   4   1   8    6.20    0.57
  -4  -1  -8    5.77    0.54
   6   0   9   10.63    0.80
  -6   0  -9   11.55    0.87
  -9   7   2    5.99    0.79
  -7   6   3   20.03    1.25
   7  -6  -3   19.23    1.05
  -5   5   4   59.63    2.31
   5  -5  -4   58.52    2.19
  -3   4   5   52.04    1.91
   3  -4  -5   53.19    1.74
   3  -4  -5   52.47    1.94
  -1   3   6   49.02    1.64
  -1   3   6   49.43    1.82
   1  -3  -6   49.15    1.73
   1   2   7   44.85    1.74
  -1  -2  -7   46.55    1.73
   3   1   8   38.78    1.63
  -3  -1  -8   38.31    1.63
   5   0   9    6.37    0.63
  -5   0  -9    7.27    0.66
  -7   1 -10    3.36    0.50
  -8   6   3    0.58    0.33
   8  -6  -3    0.32    0.20
  -6   5   4   19.94    1.15
   6  -5  -4   19.57    1.00
  -4   4   5    8.42    0.62
   4  -4  -5    8.88    0.46
   4  -4  -5    8.93    0.58
  -2   3   6   22.46    0.90
  -2   3   6   20.59    0.97
   2  -3  -6   22.05    0.91
   0   2   7  245.65    7.55
   0  -2  -7  247.84    7.49
   2   1   8    0.32    0.23
  -2  -1  -8    0.56    0.22
   4   0   9   -0.21    0.19
  -4   0  -9    0.08    0.17
   6  -1  10    1.34    0.38
  -6   1 -10    0.59    0.28
  -9   6   3    9.42    0.91
  -7   5   4    4.15    0.55
   7  -5  -4    3.52    0.41
  -5   4   5   27.77    1.32
   5  -4  -5   28.01    1.06
   5  -4  -5   28.34    1.22
  -3   3   6  125.25    4.03
  -3   3   6  124.82    4.02
   3  -3  -6  127.43    3.93
   3  -3  -6  124.79    4.03
  -1   2   7    3.61    0.23
  -1   2   7    3.34    0.35
   1  -2  -7    3.82    0.36
   1   1   8  147.17    4.67
  -1  -1  -8  142.83    4.63
   3   0   9    5.48    0.59
  -3   0  -9    5.64    0.51
   5  -1  10    1.88    0.43
  -5   1 -10    3.07    0.44
   7  -2  11    0.16    0.20
  -7   2 -11    0.08    0.15
  -8   5   4    3.42    0.63
  -6   4   5   -0.06    0.20
   6  -4  -5    0.17    0.15
  -4   3   6    4.00    0.39
  -4   3   6    4.98    0.46
   4  -3  -6    4.89    0.39
   4  -3  -6    5.03    0.40
  -2   2   7   26.02    1.00
  -2   2   7   25.21    1.10
   2  -2  -7   26.57    1.10
   0   1   8    2.26    0.36
   0  -1  -8    2.68    0.34
   2   0   9    0.99    0.30
  -2   0  -9    1.19    0.30
   4  -1  10   14.51    0.95
  -4   1 -10   12.95    0.86
   6  -2  11    8.47    0.77
  -6   2 -11    6.44    0.66
  -9   5   4    1.79    0.54
  -7   4   5    3.94    0.56
  -5   3   6   40.27    1.70
  -5   3   6   40.78    1.54
   5  -3  -6   40.65    1.52
   5  -3  -6   39.09    1.53
  -3   2   7   56.79    2.00
  -3   2   7   57.58    2.02
   3  -2  -7   55.86    2.01
  -1   1   8   44.58    1.68
  -1   1   8   43.42    1.44
   1  -1  -8   44.22    1.69
   1   0   9    9.79    0.68
  -1   0  -9    9.64    0.65
   3  -1  10    3.81    0.50
  -3   1 -10    5.36    0.52
   5  -2  11   14.13    0.99
  -5   2 -11   13.98    0.95
  -8   4   5    3.21    0.50
  -6   3   6    7.14    0.66
  -6   3   6    7.96    0.53
   6  -3  -6    8.33    0.57
  -4   2   7    6.72    0.48
  -4   2   7    7.16    0.53
   4  -2  -7    6.71    0.52
  -2   1   8   30.69    1.30
  -2   1   8   32.40    1.20
   2  -1  -8   33.43    1.37
   0   0   9    7.81    0.60
   0   0   9    7.28    0.34
   0   0  -9    7.09    0.56
   2  -1  10   39.98    1.73
  -2   1 -10   38.40    1.66
   4  -2  11    0.25    0.28
  -4   2 -11    0.30    0.21
   6  -3  12    2.61    0.54
  -6   3 -12    2.85    0.43
  -9   4   5    0.09    0.24
  -7   3   6    3.08    0.55
   7  -3  -6    2.77    0.35
  -5   2   7    0.23    0.15
  -5   2   7    0.23    0.20
   5  -2  -7    0.15    0.19
  -3   1   8    2.25    0.31
  -3   1   8    2.20    0.28
   3  -1  -8    2.16    0.33
  -1   0   9    2.72    0.23
  -1   0   9    2.72    0.40
   1   0  -9    2.79    0.39
   1  -1  10    0.95    0.32
  -1   1 -10    1.09    0.34
   3  -2  11   57.48    2.34
  -3   2 -11   56.72    2.28
   5  -3  12    3.92    0.68
  -5   3 -12    3.64    0.48
  -8   3   6   -0.33    0.14
  -6   2   7    0.08    0.18
   6  -2  -7   -0.14    0.15
  -4   1   8   68.84    2.49
  -4   1   8   69.89    2.38
   4  -1  -8   67.76    2.47
  -2   0   9    1.34    0.30
  -2   0   9    1.39    0.24
   2   0  -9    1.60    0.35
   0  -1  10   91.14    2.86
   0  -1  10   87.09    3.12
   0   1 -10   88.36    3.14
   2  -2  11   38.14    1.73
  -2   2 -11   39.80    1.74
   4  -3  12    1.21    0.40
  -4   3 -12    1.51    0.38
  -9   3   6    1.39    0.41
  -7   2   7   23.33    1.34
   7  -2  -7   25.81    1.26
  -5   1   8    2.53    0.40
   5  -1  -8    3.43    0.42
  -3   0   9   47.80    1.79
  -3   0   9   46.49    1.76
   3   0  -9   45.48    1.86
  -1  -1  10    0.76    0.28
  -1  -1  10    0.52    0.16
   1   1 -10    0.87    0.31
   1  -2  11   20.51    1.14
  -1   2 -11   20.32    1.13
   3  -3  12   19.01    1.18
  -3   3 -12   18.76    1.11
   5  -4  13    2.56    0.54
  -5   4 -13    2.95    0.43
  -8   2   7    0.03    0.23
   8  -2  -7    0.19    0.21
  -6   1   8   27.84    1.42
   6  -1  -8   27.85    1.37
  -4   0   9    0.52    0.21
  -4   0   9    0.21    0.16
   4   0  -9    0.02    0.21
  -2  -1  10   13.62    0.81
  -2  -1  10   13.21    0.73
   2   1 -10   12.21    0.84
   0  -2  11    7.65    0.66
   0  -2  11    7.63    0.50
   0   2 -11    8.38    0.70
   2  -3  12    0.74    0.34
  -2   3 -12    0.69    0.29
   4  -4  13    8.13    0.79
  -4   4 -13    8.27    0.72
  -7   1   8    0.48    0.26
   7  -1  -8    0.37    0.25
  -5   0   9   13.45    0.88
   5   0  -9   12.70    0.87
  -3  -1  10    1.66    0.32
  -3  -1  10    1.16    0.27
   3   1 -10    1.90    0.41
  -1  -2  11    9.91    0.61
  -1  -2  11    9.62    0.69
   1   2 -11    8.37    0.73
   1  -3  12    7.33    0.69
  -1   3 -12    7.93    0.70
   3  -4  13    7.92    0.77
  -3   4 -13    9.02    0.78
  -8   1   8    2.83    0.59
   8  -1  -8    2.22    0.50
  -6   0   9    0.18    0.21
   6   0  -9    0.09    0.21
  -4  -1  10    0.21    0.18
   4   1 -10   -0.11    0.21
  -2  -2  11    4.08    0.44
  -2  -2  11    3.91    0.41
   2   2 -11    3.72    0.52
   0  -3  12    0.84    0.31
   0   3 -12    0.73    0.33
   2  -4  13    7.24    0.73
  -2   4 -13    5.25    0.63
  -7   0   9    0.30    0.21
   7   0  -9    0.23    0.31
  -5  -1  10    6.94    0.64
   5   1 -10    6.64    0.70
  -3  -2  11    4.57    0.49
   3   2 -11    4.61    0.59
  -1  -3  12    3.04    0.38
  -1  -3  12    3.10    0.43
   1   3 -12    3.42    0.52
   1  -4  13    2.64    0.50
  -1   4 -13    2.61    0.56
   3  -5  14    0.93    0.32
  -3   5 -14    0.54    0.26
  -6  -1  10    1.71    0.41
   6   1 -10    1.61    0.49
  -4  -2  11   14.69    0.99
   4   2 -11   16.23    1.09
  -2  -3  12    0.29    0.14
  -2  -3  12    0.39    0.19
   2   3 -12    0.18    0.26
   0  -4  13    9.99    0.77
   0   4 -13    9.55    0.84
   2  -5  14    9.68    0.85
  -2   5 -14    9.02    0.81
  -5  -2  11   20.01    1.22
   5   2 -11   19.10    1.25
  -3  -3  12   -0.04    0.18
   3   3 -12    0.09    0.23
  -1  -4  13    3.06    0.43
   1   4 -13    3.75    0.67
   1  -5  14    2.39    0.49
  -1   5 -14    2.76    0.55
  -4  -3  12   -0.13    0.15
   4   3 -12    0.41    0.32
  -2  -4  13    0.06    0.17
   2   4 -13   -0.11    0.23
   0  -5  14    3.38    0.45
   0   5 -14    2.61    0.58
  -3  -4  13    2.16    0.49
   3   4 -13    2.34    0.54
   0   9   1    2.28    0.50
   0  -9  -1    2.10    0.42
  -1   9   1    7.13    0.72
   1  -9  -1    6.50    0.61
   1   8   2    0.99    0.34
   3   7   3    0.33    0.19
  -4  10   0    0.32    0.27
   4 -10   0    0.39    0.22
  -2   9   1    0.15    0.24
   2  -9  -1   -0.16    0.10
   0   8   2    1.10    0.36
   0  -8  -2    0.72    0.25
   2   7   3    9.70    0.76
  -2  -7  -3   10.46    0.77
   4   6   4    0.36    0.22
  -4  -6  -4    0.41    0.26
  -3   9   1   19.25    1.22
   3  -9  -1   17.21    1.10
  -1   8   2    0.79    0.29
   1  -8  -2    1.19    0.32
   1   7   3    9.22    0.72
   1   7   3    8.71    0.65
  -1  -7  -3    8.24    0.62
  -3  -6  -4    1.62    0.40
  -5  -5  -5    0.68    0.32
  -4   9   1   18.07    1.23
   4  -9  -1   20.46    1.21
  -2   8   2    3.62    0.47
   2  -8  -2    3.71    0.48
   0   7   3    0.16    0.17
   0   7   3    0.56    0.20
   0  -7  -3    0.12    0.14
   2   6   4   -0.09    0.17
  -2  -6  -4    0.03    0.09
  -2  -6  -4   -0.06    0.11
  -4  -5  -5    1.82    0.43
  -5   9   1    2.95    0.61
   5  -9  -1    2.79    0.54
  -3   8   2    1.46    0.38
   3  -8  -2    1.61    0.36
  -1   7   3   33.92    1.56
   1  -7  -3   36.36    1.57
   1   6   4    2.08    0.38
   1   6   4    1.61    0.33
  -1  -6  -4    1.99    0.37
  -1  -6  -4    1.49    0.32
  -3  -5  -5   10.07    0.75
  -5  -4  -6   -0.11    0.18
  -6   9   1   11.28    0.98
   6  -9  -1   12.30    0.92
  -4   8   2    1.72    0.43
   4  -8  -2    1.30    0.33
  -2   7   3   17.24    1.00
   2  -7  -3   18.54    1.01
   0   6   4    9.38    0.64
   0  -6  -4    9.73    0.60
   0  -6  -4    9.90    0.67
   2   5   5    7.31    0.58
  -2  -5  -5    7.21    0.59
  -2  -5  -5    5.91    0.48
  -4  -4  -6    0.33    0.22
  -6  -3  -7    1.49    0.43
  -7   9   1   -0.27    0.26
   7  -9  -1    0.01    0.16
  -5   8   2    0.25    0.25
   5  -8  -2   -0.10    0.12
  -3   7   3   37.43    1.66
   3  -7  -3   35.85    1.60
  -1   6   4    0.25    0.16
   1  -6  -4    0.36    0.15
   1  -6  -4    0.24    0.16
   1   5   5    0.32    0.16
   1   5   5    0.19    0.19
  -1  -5  -5    0.17    0.15
   3   4   6    2.63    0.39
  -3  -4  -6    2.99    0.40
  -5  -3  -7    0.71    0.30
  -6   8   2    1.82    0.48
   6  -8  -2    1.76    0.40
  -4   7   3    2.12    0.44
   4  -7  -3    1.68    0.36
  -2   6   4   36.41    1.52
   2  -6  -4   35.93    1.30
   2  -6  -4   34.27    1.51
   0   5   5    1.45    0.34
   0   5   5    1.88    0.27
   0  -5  -5    1.73    0.29
   0  -5  -5    1.47    0.30
   2   4   6    0.03    0.17
  -2  -4  -6    0.09    0.13
   4   3   7    0.39    0.22
  -4  -3  -7    0.15    0.18
  -6  -2  -8    0.29    0.25
  -7   8   2    4.27    0.62
   7  -8  -2    2.91    0.53
  -5   7   3    7.03    0.68
   5  -7  -3    7.56    0.62
  -3   6   4    2.55    0.40
   3  -6  -4    2.35    0.36
  -1   5   5   65.05    2.28
   1  -5  -5   65.70    2.21
   1  -5  -5   63.49    2.35
   1   4   6   39.60    1.43
   1   4   6   37.41    1.58
  -1  -4  -6   40.93    1.60
   3   3   7    8.46    0.65
  -3  -3  -7    8.95    0.68
  -5  -2  -8    0.39    0.25
  -8   8   2    4.62    0.82
   8  -8  -2    3.39    0.51
  -6   7   3   10.20    0.86
   6  -7  -3    9.63    0.74
  -4   6   4   -0.01    0.19
   4  -6  -4    0.01    0.14
  -2   5   5   66.48    2.21
   2  -5  -5   56.10    2.20
   2  -5  -5   58.26    1.99
   0   4   6    0.93    0.18
   0   4   6    1.38    0.32
   0  -4  -6    1.00    0.23
   2   3   7    5.30    0.52
  -2  -3  -7    4.63    0.47
   4   2   8    5.93    0.57
  -4  -2  -8    5.23    0.55
  -6  -1  -9    0.57    0.27
  -7   7   3   15.23    1.10
   7  -7  -3   15.66    0.98
  -5   6   4    3.17    0.46
   5  -6  -4    2.89    0.38
  -3   5   5   50.10    1.91
   3  -5  -5   50.29    1.94
   3  -5  -5   50.58    1.66
  -1   4   6   15.17    0.84
  -1   4   6   14.91    0.70
   1  -4  -6   15.43    0.74
   1  -4  -6   15.38    0.82
   1   3   7   61.00    2.26
  -1  -3  -7   62.21    2.24
   3   2   8   -0.02    0.18
  -3  -2  -8    0.02    0.16
   5   1   9   11.16    0.82
  -5  -1  -9   10.53    0.83
  -7   0 -10    5.32    0.65
  -8   7   3    4.75    0.67
   8  -7  -3    3.85    0.47
  -6   6   4    2.05    0.48
   6  -6  -4    1.73    0.35
  -4   5   5  127.50    4.21
   4  -5  -5  124.54    4.15
  -2   4   6    1.71    0.33
  -2   4   6    1.70    0.26
   2  -4  -6    1.92    0.23
   2  -4  -6    1.80    0.28
   0   3   7   31.24    1.07
   0   3   7   32.02    1.36
   0  -3  -7   31.73    1.30
   2   2   8    3.13    0.46
  -2  -2  -8    3.35    0.41
   4   1   9    1.25    0.35
  -4  -1  -9    1.04    0.31
   6   0  10    3.26    0.50
  -6   0 -10    3.46    0.49
  -9   7   3    1.89    0.53
  -7   6   4    2.37    0.52
   7  -6  -4    2.48    0.43
  -5   5   5    0.16    0.26
   5  -5  -5    0.03    0.14
  -3   4   6    7.51    0.52
   3  -4  -6    7.39    0.53
   3  -4  -6    7.16    0.43
  -1   3   7   24.42    0.90
   1  -3  -7   23.96    1.04
   1   2   8   43.59    1.75
  -1  -2  -8   44.90    1.74
   3   1   9    3.11    0.45
  -3  -1  -9    3.17    0.41
   5   0  10    0.11    0.24
  -5   0 -10   -0.04    0.17
  -8   6   4    4.03    0.58
   8  -6  -4    3.64    0.44
  -6   5   5   25.04    1.33
   6  -5  -5   25.18    1.20
  -4   4   6   -0.02    0.18
   4  -4  -6   -0.04    0.13
   4  -4  -6   -0.02    0.09
  -2   3   7   17.53    0.76
  -2   3   7   16.76    0.88
   2  -3  -7   17.17    0.81
   0   2   8   26.16    1.17
   0  -2  -8   24.40    1.11
   2   1   9    6.45    0.58
  -2  -1  -9    5.14    0.50
   4   0  10    2.66    0.50
  -4   0 -10    2.84    0.44
   6  -1  11    1.09    0.35
  -6   1 -11    1.37    0.39
  -9   6   4    2.19    0.55
  -7   5   5    0.41    0.29
   7  -5  -5    0.10    0.14
  -5   4   6    3.43    0.45
   5  -4  -6    2.71    0.29
   5  -4  -6    2.70    0.34
  -3   3   7    9.24    0.56
  -3   3   7    9.28    0.62
   3  -3  -7    9.08    0.55
  -1   2   8   22.84    1.08
  -1   2   8   22.90    0.80
   1  -2  -8   22.28    1.04
   1   1   9   37.63    1.59
  -1  -1  -9   38.12    1.57
   3   0  10    6.69    0.63
  -3   0 -10    6.79    0.59
   5  -1  11    1.52    0.43
  -5   1 -11    1.36    0.38
  -8   5   5    1.47    0.45
  -6   4   6   21.44    1.20
   6  -4  -6   22.76    1.05
  -4   3   7    9.27    0.63
  -4   3   7    9.46    0.62
   4  -3  -7    9.31    0.58
  -2   2   8  107.86    3.45
  -2   2   8  111.94    3.63
   2  -2  -8  110.25    3.61
   0   1   9    0.22    0.21
   0  -1  -9    0.21    0.20
   2   0  10   13.73    0.88
  -2   0 -10   13.07    0.83
   4  -1  11    4.24    0.55
  -4   1 -11    3.55    0.49
   6  -2  12    0.94    0.35
  -6   2 -12    0.94    0.34
  -9   5   5    2.45    0.58
  -7   4   6    0.64    0.31
  -5   3   7   53.40    2.00
  -5   3   7   54.82    2.13
   5  -3  -7   55.37    1.98
  -3   2   8    4.85    0.44
  -3   2   8    5.27    0.40
   3  -2  -8    4.93    0.45
  -1   1   9   23.26    0.84
  -1   1   9   23.55    1.12
   1  -1  -9   22.62    1.11
   1   0  10    3.77    0.51
  -1   0 -10    3.65    0.43
   3  -1  11    2.52    0.49
  -3   1 -11    1.82    0.39
   5  -2  12    4.08    0.68
  -5   2 -12    3.13    0.47
  -8   4   6   11.86    0.96
  -6   3   7   47.68    2.02
  -6   3   7   48.48    1.81
   6  -3  -7   48.05    1.83
  -4   2   8   21.48    1.00
  -4   2   8   19.87    1.00
   4  -2  -8   22.93    1.05
  -2   1   9  115.94    3.64
  -2   1   9  115.35    3.80
   2  -1  -9  113.27    3.82
   0   0  10    4.49    0.50
   0   0 -10    4.55    0.48
   2  -1  11    0.09    0.23
  -2   1 -11    0.38    0.22
   4  -2  12   17.54    1.14
  -4   2 -12   17.57    1.07
   6  -3  13    1.31    0.41
  -6   3 -13    1.01    0.29
  -9   4   6    0.37    0.27
  -7   3   7    5.74    0.62
  -5   2   8    8.57    0.58
  -5   2   8    7.80    0.62
   5  -2  -8    8.59    0.62
  -3   1   9    5.35    0.49
  -3   1   9    5.61    0.43
   3  -1  -9    5.25    0.51
  -1   0  10    2.32    0.42
  -1   0  10    3.19    0.25
   1   0 -10    2.73    0.39
   1  -1  11   27.72    1.37
  -1   1 -11   27.46    1.37
   3  -2  12    2.08    0.46
  -3   2 -12    2.65    0.51
   5  -3  13    1.03    0.38
  -5   3 -13    0.78    0.28
  -8   3   7    0.45    0.27
  -6   2   8    4.76    0.52
   6  -2  -8    3.50    0.42
  -4   1   9   45.21    1.71
  -4   1   9   42.61    1.75
   4  -1  -9   44.99    1.81
  -2   0  10   21.80    0.95
  -2   0  10   20.31    1.05
   2   0 -10   22.54    1.16
   0  -1  11    4.13    0.53
   0   1 -11    3.43    0.47
   2  -2  12    0.87    0.36
  -2   2 -12    0.74    0.30
   4  -3  13   19.39    1.27
  -4   3 -13   20.06    1.21
  -9   3   7    0.50    0.25
  -7   2   8    5.18    0.60
   7  -2  -8    5.18    0.54
  -5   1   9    2.37    0.35
   5  -1  -9    2.45    0.44
  -3   0  10    8.40    0.57
  -3   0  10    8.58    0.62
   3   0 -10    8.81    0.69
  -1  -1  11    2.12    0.24
  -1  -1  11    2.19    0.40
   1   1 -11    1.95    0.44
   1  -2  12   14.00    0.95
  -1   2 -12   14.77    0.97
   3  -3  13    1.28    0.42
  -3   3 -13    1.75    0.43
  -8   2   8    2.90    0.59
   8  -2  -8    2.00    0.45
  -6   1   9    1.25    0.35
   6  -1  -9    2.04    0.43
  -4   0  10    4.47    0.42
  -4   0  10    4.79    0.45
   4   0 -10    3.43    0.50
  -2  -1  11    1.93    0.26
  -2  -1  11    2.39    0.41
   2   1 -11    2.64    0.50
   0  -2  12   44.92    1.90
   0   2 -12   41.39    1.89
   2  -3  13   12.03    0.94
  -2   3 -13   10.87    0.88
   4  -4  14    8.24    0.84
  -4   4 -14    7.65    0.72
  -7   1   9    0.40    0.22
   7  -1  -9    0.16    0.23
  -5   0  10   14.25    0.91
   5   0 -10   14.83    0.97
  -3  -1  11    7.43    0.59
  -3  -1  11    8.40    0.61
   3   1 -11    8.04    0.71
  -1  -2  12    0.67    0.29
   1   2 -12    1.76    0.44
   1  -3  13    3.78    0.62
  -1   3 -13    3.57    0.52
   3  -4  14    0.18    0.28
  -3   4 -14    0.18    0.23
  -8   1   9    0.47    0.25
   8  -1  -9    0.25    0.25
  -6   0  10    3.82    0.49
   6   0 -10    3.00    0.55
  -4  -1  11    2.15    0.41
   4   1 -11    2.24    0.53
  -2  -2  12   33.55    1.50
  -2  -2  12   32.56    1.44
   2   2 -12   32.53    1.63
   0  -3  13    0.09    0.22
   0   3 -13    0.41    0.26
   2  -4  14    5.21    0.63
  -2   4 -14    5.02    0.62
  -7   0  10    0.46    0.22
   7   0 -10    0.11    0.24
  -5  -1  11   23.20    1.29
   5   1 -11   23.32    1.37
  -3  -2  12    0.24    0.19
   3   2 -12   -0.02    0.29
  -1  -3  13    2.45    0.44
   1   3 -13    2.66    0.56
   1  -4  14    2.43    0.49
  -1   4 -14    3.51    0.63
  -6  -1  11    0.34    0.23
   6   1 -11   -0.18    0.27
  -4  -2  12    0.89    0.29
   4   2 -12    0.94    0.38
   2   3 -13    0.32    0.25
   0  -4  14    3.86    0.51
   0   4 -14    3.78    0.57
  -5  -2  12    0.15    0.18
   5   2 -12    0.05    0.26
  -3  -3  13    1.96    0.43
   3   3 -13    1.89    0.49
  -1  -4  14    0.61    0.21
   1   4 -14    0.24    0.27
  -4  -3  13    7.05    0.69
  -1   9   2    3.19    0.60
   1  -9  -2    2.47    0.47
   1   8   3    3.36    0.48
   3   7   4    3.96    0.49
  -2   9   2    9.57    0.83
   2  -9  -2    9.94    0.77
   0   8   3    4.10    0.53
   0  -8  -3    4.55    0.50
   2   7   4    0.29    0.20
  -2  -7  -4   -0.09    0.12
   4   6   5    0.35    0.20
  -4  -6  -5   -0.22    0.15
  -3   9   2    2.75    0.56
   3  -9  -2    2.55    0.48
  -1   8   3   14.84    0.99
   1  -8  -3   16.58    1.00
   1   7   4    1.89    0.40
   1   7   4    1.73    0.39
   1   7   4    1.33    0.38
  -1  -7  -4    1.68    0.35
  -1  -7  -4    1.70    0.35
  -3  -6  -5    0.31    0.20
  -4   9   2    3.72    0.67
   4  -9  -2    3.46    0.51
  -2   8   3    0.96    0.32
   2  -8  -3    1.24    0.34
   0   7   4    2.85    0.38
   0  -7  -4    2.90    0.33
   0  -7  -4    2.62    0.37
   2   6   5    0.34    0.20
  -2  -6  -5    0.56    0.24
  -4  -5  -6   -0.06    0.17
  -5   9   2    2.29    0.56
   5  -9  -2    1.79    0.45
  -3   8   3    0.41    0.25
   3  -8  -3    0.36    0.23
  -1   7   4    3.28    0.41
   1  -7  -4    4.11    0.48
   1   6   5    1.01    0.27
   1   6   5    0.43    0.26
  -1  -6  -5    0.65    0.23
   3   5   6    8.39    0.69
  -3  -5  -6    8.00    0.70
  -5  -4  -7   -0.28    0.18
  -6   9   2    0.04    0.23
   6  -9  -2    0.27    0.20
  -4   8   3    2.27    0.46
   4  -8  -3    1.98    0.42
  -2   7   4    0.28    0.21
   2  -7  -4    0.29    0.18
   0   6   5    1.45    0.30
   0   6   5    1.43    0.36
   0  -6  -5    1.28    0.28
   0  -6  -5    1.36    0.30
   2   5   6    0.58    0.22
  -2  -5  -6    0.38    0.21
  -4  -4  -7    0.20    0.23
  -6  -3  -8    1.91    0.46
  -7   9   2    5.31    0.70
   7  -9  -2    4.74    0.59
  -5   8   3    3.76    0.57
   5  -8  -3    4.31    0.51
  -3   7   4    6.17    0.59
   3  -7  -4    6.32    0.58
  -1   6   5    4.16    0.42
   1  -6  -5    4.10    0.46
   1  -6  -5    3.91    0.35
   1   5   6   21.03    1.11
  -1  -5  -6   21.95    1.08
   3   4   7    1.57    0.37
  -3  -4  -7    0.93    0.30
  -5  -3  -8    0.66    0.27
  -6   8   3    1.03    0.41
   6  -8  -3    0.15    0.21
  -4   7   4   25.70    1.33
   4  -7  -4   25.23    1.29
  -2   6   5    7.41    0.58
   2  -6  -5    8.10    0.64
   0   5   6   52.92    2.08
   0   5   6   52.10    1.89
   0  -5  -6   52.55    1.95
   2   4   7    2.27    0.42
  -2  -4  -7    1.92    0.40
   4   3   8    2.22    0.42
  -4  -3  -8    2.09    0.45
  -6  -2  -9    1.40    0.42
  -7   8   3    9.55    0.91
   7  -8  -3    9.52    0.78
  -5   7   4    7.38    0.67
   5  -7  -4    5.96    0.58
  -3   6   5   30.69    1.39
   3  -6  -5   31.47    1.43
  -1   5   6    0.33    0.17
  -1   5   6    0.52    0.25
   1  -5  -6    0.53    0.18
   1  -5  -6    0.47    0.24
   1   4   7   11.28    0.77
  -1  -4  -7   11.12    0.71
   3   3   8    4.19    0.50
  -3  -3  -8    4.34    0.49
   5   2   9    1.50    0.38
  -5  -2  -9    2.18    0.48
  -8   8   3    0.17    0.34
   8  -8  -3   -0.06    0.13
  -6   7   4    0.74    0.34
   6  -7  -4    0.97    0.32
  -4   6   5    0.31    0.24
   4  -6  -5    0.35    0.21
  -2   5   6   44.09    1.67
   2  -5  -6   42.87    1.56
   2  -5  -6   44.08    1.77
   0   4   7    1.51    0.32
   0  -4  -7    1.86    0.32
   2   3   8    1.61    0.35
  -2  -3  -8    1.36    0.32
   4   2   9    4.08    0.52
  -4  -2  -9    3.72    0.49
  -6  -1 -10    5.31    0.63
  -7   7   4    0.43    0.34
   7  -7  -4    1.40    0.35
  -5   6   5   14.45    0.92
   5  -6  -5   14.50    0.89
  -3   5   6   57.20    2.11
   3  -5  -6   58.08    1.92
   3  -5  -6   55.74    2.17
  -1   4   7   17.70    0.97
  -1   4   7   18.75    0.78
   1  -4  -7   17.79    0.87
   1   3   8   55.53    2.14
  -1  -3  -8   54.97    2.10
   3   2   9    3.34    0.44
  -3  -2  -9    2.82    0.41
   5   1  10    0.19    0.25
  -5  -1 -10   -0.03    0.18
  -8   7   4    1.20    0.48
   8  -7  -4    1.38    0.35
  -6   6   5    3.89    0.54
   6  -6  -5    4.44    0.49
  -4   5   6    0.29    0.23
   4  -5  -6    0.35    0.22
  -2   4   7    5.59    0.41
  -2   4   7    5.01    0.49
   2  -4  -7    4.61    0.38
   0   3   8    4.24    0.45
   0  -3  -8    4.52    0.43
   2   2   9    0.61    0.29
  -2  -2  -9    0.43    0.22
   4   1  10    8.10    0.73
  -4  -1 -10    7.45    0.66
   6   0  11    0.32    0.26
  -6   0 -11    0.09    0.18
  -9   7   4    4.66    0.68
  -7   6   5    0.83    0.38
   7  -6  -5    0.67    0.25
  -5   5   6   12.48    0.82
   5  -5  -6   12.53    0.79
  -3   4   7   12.82    0.79
  -3   4   7   12.42    0.70
   3  -4  -7   13.28    0.78
   3  -4  -7   12.62    0.66
  -1   3   8   63.13    2.32
  -1   3   8   63.50    2.00
   1  -3  -8   61.25    2.23
   1   2   9   49.98    1.98
  -1  -2  -9   49.48    1.94
   3   1  10   17.38    1.03
  -3  -1 -10   16.05    1.00
   5   0  11    0.31    0.31
  -5   0 -11    0.73    0.28
  -8   6   5    6.90    0.77
   8  -6  -5    7.49    0.65
  -6   5   6    1.41    0.37
   6  -5  -6    1.76    0.36
  -4   4   7    1.97    0.35
  -4   4   7    1.61    0.34
   4  -4  -7    1.71    0.25
   4  -4  -7    1.45    0.30
  -2   3   8   37.43    1.35
  -2   3   8   37.74    1.55
   2  -3  -8   36.42    1.47
   0   2   9   55.73    2.08
   0  -2  -9   50.59    2.00
   2   1  10    7.60    0.68
  -2  -1 -10    6.29    0.57
   4   0  11    2.08    0.48
  -4   0 -11    2.30    0.46
   6  -1  12    2.27    0.51
  -6   1 -12    2.76    0.55
  -9   6   5    0.99    0.44
  -7   5   6    5.68    0.65
   7  -5  -6    5.70    0.52
  -5   4   7   16.43    0.90
  -5   4   7   16.48    0.94
   5  -4  -7   17.42    0.91
   5  -4  -7   16.05    0.79
  -3   3   8    1.65    0.29
  -3   3   8    1.87    0.33
   3  -3  -8    1.77    0.32
  -1   2   9   33.02    1.43
   1  -2  -9   33.01    1.41
   1   1  10   32.39    1.48
  -1  -1 -10   32.42    1.45
   3   0  11    2.39    0.49
  -3   0 -11    2.94    0.42
   5  -1  12    0.93    0.39
  -5   1 -12    1.89    0.46
  -8   5   6   -0.04    0.22
  -6   4   7    0.01    0.16
  -6   4   7   -0.24    0.16
   6  -4  -7    0.19    0.17
  -4   3   8    0.11    0.18
  -4   3   8    0.08    0.18
   4  -3  -8   -0.04    0.16
  -2   2   9    4.30    0.47
  -2   2   9    4.11    0.32
   2  -2  -9    3.69    0.42
   0   1  10    7.59    0.65
   0  -1 -10    7.30    0.60
   2   0  11   -0.11    0.23
  -2   0 -11    0.09    0.17
   4  -1  12    2.44    0.51
  -4   1 -12    2.97    0.46
  -9   5   6    9.19    0.89
  -7   4   7    6.61    0.68
  -5   3   8   48.89    1.88
  -5   3   8   50.59    1.99
   5  -3  -8   48.68    1.87
  -3   2   9   10.30    0.69
  -3   2   9   10.07    0.59
   3  -2  -9   10.28    0.68
  -1   1  10   42.50    1.75
   1  -1 -10   43.87    1.78
   1   0  11    2.62    0.49
  -1   0 -11    3.09    0.42
   3  -1  12    8.73    0.77
  -3   1 -12    8.03    0.71
   5  -2  13    2.76    0.59
  -5   2 -13    3.05    0.46
  -8   4   7    3.49    0.54
  -6   3   8    0.62    0.22
  -6   3   8    0.84    0.29
   6  -3  -8    0.79    0.25
  -4   2   9    1.84    0.34
  -4   2   9    1.61    0.32
   4  -2  -9    1.62    0.37
  -2   1  10    6.41    0.41
  -2   1  10    7.10    0.60
   2  -1 -10    6.55    0.57
   0   0  11    3.81    0.51
   0   0 -11    4.05    0.50
   2  -1  12    2.78    0.51
  -2   1 -12    1.96    0.46
   4  -2  13    2.34    0.52
  -4   2 -13    1.87    0.43
  -9   4   7    4.26    0.58
  -7   3   8    0.43    0.24
  -5   2   9    4.14    0.43
  -5   2   9    4.18    0.47
   5  -2  -9    4.21    0.46
  -3   1  10   45.51    1.72
  -3   1  10   44.50    1.79
   3  -1 -10   47.18    1.89
  -1   0  11    5.21    0.53
   1   0 -11    4.06    0.51
   1  -1  12   15.82    1.03
  -1   1 -12   17.62    1.07
   3  -2  13    2.33    0.52
  -3   2 -13    1.33    0.38
   5  -3  14   -0.05    0.25
  -5   3 -14    0.24    0.20
  -8   3   8    0.02    0.18
  -6   2   9   11.93    0.84
   6  -2  -9    9.69    0.74
  -4   1  10    2.34    0.39
  -4   1  10    2.42    0.33
   4  -1 -10    2.57    0.40
  -2   0  11   -0.13    0.17
  -2   0  11   -0.01    0.08
   2   0 -11   -0.28    0.18
   0  -1  12    0.45    0.25
   0   1 -12    0.18    0.23
   2  -2  13    3.94    0.60
  -2   2 -13    3.35    0.49
   4  -3  14    0.36    0.29
  -4   3 -14    0.48    0.27
  -7   2   9    5.29    0.62
   7  -2  -9    5.10    0.55
  -5   1  10    8.08    0.65
   5  -1 -10    9.02    0.73
  -3   0  11    8.67    0.65
  -3   0  11    8.56    0.58
   3   0 -11    9.18    0.73
  -1  -1  12   -0.11    0.19
   1   1 -12    0.46    0.27
   1  -2  13   11.65    0.89
  -1   2 -13   10.45    0.84
   3  -3  14    0.91    0.34
  -3   3 -14    0.29    0.21
  -8   2   9    5.70    0.67
  -6   1  10    1.24    0.35
   6  -1 -10    1.37    0.38
  -4   0  11    3.74    0.41
  -4   0  11    3.86    0.42
   4   0 -11    3.80    0.51
  -2  -1  12    7.07    0.61
   2   1 -12    6.50    0.67
   0  -2  13    1.64    0.42
   0   2 -13    1.55    0.43
   2  -3  14    1.13    0.36
  -2   3 -14    0.75    0.31
  -7   1  10    0.00    0.13
   7  -1 -10    0.16    0.23
  -5   0  11   -0.03    0.13
   5   0 -11    0.12    0.26
  -3  -1  12   14.28    0.86
  -3  -1  12   13.02    0.81
   3   1 -12   14.07    1.01
  -1  -2  13   47.02    2.02
   1   2 -13   47.05    2.12
   1  -3  14    6.82    0.69
  -1   3 -14    5.25    0.65
   3  -4  15    9.30    0.89
  -3   4 -15   10.17    0.86
  -6   0  11    0.21    0.17
   6   0 -11   -0.30    0.15
  -4  -1  12   18.83    1.07
   4   1 -12   17.51    1.16
  -2  -2  13    3.62    0.46
   2   2 -13    3.14    0.61
   0  -3  14    0.85    0.32
   0   3 -14    1.16    0.39
   2  -4  15    0.29    0.27
  -2   4 -15    0.01    0.19
  -5  -1  12    0.50    0.23
   5   1 -12    0.27    0.32
   3   2 -13    1.28    0.42
  -1  -3  14    5.13    0.55
   1   3 -14    4.84    0.66
   1  -4  15    0.72    0.25
  -1   4 -15   -0.19    0.18
  -6  -1  12   11.04    0.91
   6   1 -12   12.42    1.02
  -4  -2  13    0.21    0.20
   4   2 -13    0.24    0.27
   2   3 -14    4.66    0.63
   0  -4  15    0.31    0.22
   0   4 -15    0.15    0.28
   3   3 -14    8.17    0.84
  -1   9   3    0.35    0.25
   1  -9  -3    0.64    0.23
  -2   9   3    2.73    0.55
   2  -9  -3    4.37    0.53
   0  -8  -4   13.08    0.88
  -2  -7  -5   -0.28    0.12
  -3   9   3    0.77    0.33
   3  -9  -3    0.44    0.26
  -1   8   4    0.09    0.19
   1  -8  -4    0.07    0.15
   1   7   5    0.68    0.31
  -1  -7  -5    1.18    0.31
  -3  -6  -6    3.91    0.51
  -4   9   3    3.73    0.57
   4  -9  -3    3.42    0.51
  -2   8   4    2.14    0.45
   2  -8  -4    1.00    0.32
   0   7   5    9.56    0.77
   0  -7  -5    9.89    0.65
   0  -7  -5    9.61    0.72
   2   6   6    0.69    0.28
  -2  -6  -6    1.20    0.32
  -4  -5  -7    2.43    0.52
  -5   9   3   -0.08    0.25
   5  -9  -3   -0.04    0.18
  -3   8   4   14.20    0.96
   3  -8  -4   13.75    0.93
  -1   7   5    0.15    0.14
   1  -7  -5   -0.25    0.12
   1   6   6    0.05    0.19
  -1  -6  -6    0.26    0.19
   3   5   7   11.92    0.85
  -3  -5  -7   12.87    0.90
  -5  -4  -8    2.08    0.47
  -6   9   3    0.30    0.33
   6  -9  -3    0.80    0.30
  -4   8   4    2.57    0.52
   4  -8  -4    2.03    0.42
  -2   7   5    0.31    0.21
   2  -7  -5    0.63    0.25
   0   6   6    6.67    0.63
   0  -6  -6    6.16    0.50
   2   5   7   14.21    0.91
  -2  -5  -7   15.45    0.94
  -4  -4  -8    0.15    0.20
  -7   9   3    3.01    0.66
   7  -9  -3    3.35    0.51
  -5   8   4    0.73    0.33
   5  -8  -4    1.43    0.38
  -3   7   5    9.99    0.73
   3  -7  -5    8.81    0.71
  -1   6   6    2.71    0.34
  -1   6   6    3.46    0.46
   1  -6  -6    3.07    0.32
   1  -6  -6    3.57    0.44
   1   5   7    2.10    0.43
  -1  -5  -7    2.08    0.32
   3   4   8    6.02    0.60
  -3  -4  -8    5.48    0.57
  -5  -3  -9    0.22    0.21
  -6   8   4   18.74    1.22
   6  -8  -4   18.19    1.14
  -4   7   5    4.35    0.52
   4  -7  -5    4.15    0.49
  -2   6   6   25.79    1.19
   2  -6  -6   26.25    1.28
   0   5   7    7.03    0.62
   0  -5  -7    7.68    0.57
   2   4   8    1.34    0.35
  -2  -4  -8    1.09    0.31
   4   3   9    3.59    0.50
  -4  -3  -9    3.44    0.49
  -7   8   4    1.76    0.47
   7  -8  -4    1.08    0.36
  -5   7   5    0.84    0.35
   5  -7  -5    0.22    0.18
  -3   6   6    5.11    0.50
   3  -6  -6    6.64    0.58
  -1   5   7   17.38    1.02
   1  -5  -7   18.75    0.89
   1   4   8    1.34    0.33
  -1  -4  -8    1.57    0.32
   3   3   9    0.03    0.19
  -3  -3  -9    0.18    0.18
   5   2  10    0.21    0.26
  -5  -2 -10    0.13    0.24
  -8   8   4    1.78    0.57
   8  -8  -4    2.25    0.45
  -6   7   5    2.36    0.51
   6  -7  -5    2.44    0.44
  -4   6   6    3.12    0.44
   4  -6  -6    2.95    0.40
  -2   5   7   24.48    1.07
  -2   5   7   23.73    1.21
   2  -5  -7   23.39    1.18
   2  -5  -7   24.04    1.04
   0   4   8    7.24    0.64
   0  -4  -8    7.71    0.57
   2   3   9    0.51    0.24
  -2  -3  -9    0.14    0.16
   4   2  10    1.90    0.45
  -4  -2 -10    1.70    0.40
  -6  -1 -11    0.36    0.26
  -7   7   5   -0.05    0.23
   7  -7  -5   -0.05    0.13
  -5   6   6    0.28    0.24
   5  -6  -6    0.04    0.15
  -3   5   7    9.19    0.63
  -3   5   7   10.07    0.74
   3  -5  -7    9.93    0.71
   3  -5  -7    9.67    0.54
  -1   4   8   -0.07    0.15
   1  -4  -8    0.06    0.13
   1   3   9    6.24    0.59
  -1  -3  -9    6.47    0.55
   3   2  10    0.29    0.26
  -3  -2 -10    0.18    0.20
   5   1  11    6.19    0.66
  -5  -1 -11    5.95    0.64
  -8   7   5    1.92    0.53
   8  -7  -5    3.03    0.43
  -6   6   6   10.64    0.84
   6  -6  -6   11.07    0.79
  -4   5   7    5.52    0.53
   4  -5  -7    4.77    0.50
  -2   4   8    3.18    0.32
  -2   4   8    3.05    0.43
   2  -4  -8    3.22    0.35
   0   3   9    0.09    0.22
   0  -3  -9    0.07    0.16
   2   2  10    3.00    0.44
  -2  -2 -10    2.35    0.44
   4   1  11    7.56    0.75
  -4  -1 -11    8.18    0.72
  -6   0 -12    0.56    0.29
  -7   6   6    2.67    0.54
   7  -6  -6    2.94    0.42
  -5   5   7    0.92    0.33
   5  -5  -7    0.71    0.27
  -3   4   8    4.51    0.49
  -3   4   8    5.83    0.45
   3  -4  -8    5.09    0.42
  -1   3   9   98.03    3.40
   1  -3  -9   98.06    3.32
   1   2  10   32.21    1.50
  -1  -2 -10   33.08    1.48
   3   1  11   -0.18    0.20
  -3  -1 -11    0.18    0.20
   5   0  12   -0.05    0.21
  -5   0 -12   -0.14    0.15
  -8   6   6    4.82    0.64
  -6   5   7    1.61    0.38
   6  -5  -7    1.67    0.36
  -4   4   8   17.07    0.96
  -4   4   8   17.36    0.91
   4  -4  -8   17.63    0.85
  -2   3   9   18.83    0.99
   2  -3  -9   16.60    0.89
   0   2  10   41.96    1.75
   0  -2 -10   39.25    1.68
   2   1  11   31.94    1.52
  -2  -1 -11   31.26    1.50
   4   0  12    8.04    0.79
  -4   0 -12    7.96    0.74
  -9   6   6    0.54    0.28
  -7   5   7    0.08    0.24
  -7   5   7    0.15    0.17
   7  -5  -7   -0.09    0.12
  -5   4   8    0.32    0.21
  -5   4   8    0.57    0.24
   5  -4  -8    0.77    0.21
  -3   3   9   34.92    1.53
  -3   3   9   37.04    1.41
   3  -3  -9   37.03    1.51
  -1   2  10    8.39    0.66
   1  -2 -10    8.15    0.63
   1   1  11    4.26    0.53
  -1  -1 -11    4.00    0.47
   3   0  12    1.55    0.43
  -3   0 -12    1.54    0.39
   5  -1  13    0.50    0.32
  -5   1 -13    0.35    0.21
  -8   5   7    3.24    0.63
  -6   4   8    3.01    0.41
  -6   4   8    3.28    0.46
  -4   3   9   72.96    2.60
  -4   3   9   71.53    2.54
   4  -3  -9   70.06    2.53
  -2   2  10    5.03    0.52
   2  -2 -10    5.95    0.52
   0   1  11    1.73    0.39
   0  -1 -11    1.61    0.37
   2   0  12   10.44    0.83
  -2   0 -12   10.13    0.78
   4  -1  13    6.23    0.70
  -4   1 -13    5.21    0.60
  -9   5   7    0.45    0.27
  -7   4   8    3.25    0.48
  -5   3   9    0.35    0.21
  -5   3   9    0.08    0.18
   5  -3  -9    0.25    0.18
  -3   2  10    5.31    0.53
  -3   2  10    4.66    0.39
   3  -2 -10    4.95    0.49
  -1   1  11    6.35    0.59
   1  -1 -11    6.25    0.58
   1   0  12    7.03    0.67
  -1   0 -12    6.57    0.62
   3  -1  13    0.09    0.32
  -3   1 -13   -0.02    0.19
   5  -2  14    0.55    0.35
  -5   2 -14    0.51    0.26
  -8   4   8    1.16    0.38
  -6   3   9    7.63    0.67
   6  -3  -9    7.66    0.59
  -4   2  10    2.12    0.33
  -4   2  10    1.88    0.36
   4  -2 -10    1.87    0.39
  -2   1  11   16.16    0.96
   2  -1 -11   16.44    0.97
   0   0  12   30.47    1.48
   0   0 -12   30.83    1.50
   2  -1  13   16.10    1.08
  -2   1 -13   14.62    0.99
   4  -2  14    4.67    0.64
  -4   2 -14    4.79    0.57
  -7   3   9    1.44    0.38
  -5   2  10    1.69    0.33
  -5   2  10    1.60    0.36
   5  -2 -10    1.72    0.40
  -3   1  11    0.44    0.24
   3  -1 -11    0.30    0.24
  -1   0  12    8.99    0.73
   1   0 -12    8.95    0.74
   1  -1  13   24.08    1.36
  -1   1 -13   23.81    1.33
   3  -2  14    8.17    0.84
  -3   2 -14    6.40    0.66
  -8   3   9    4.02    0.56
  -6   2  10    0.37    0.23
   6  -2 -10    0.40    0.25
  -4   1  11    0.14    0.17
  -4   1  11    0.21    0.14
   4  -1 -11    0.30    0.25
  -2   0  12   42.14    1.83
   2   0 -12   44.21    1.92
   0  -1  13    3.43    0.52
   0   1 -13    3.03    0.58
   2  -2  14    4.28    0.61
  -2   2 -14    5.54    0.62
  -7   2  10    4.55    0.55
   7  -2 -10    4.11    0.52
  -5   1  11    0.71    0.24
   5  -1 -11    0.79    0.32
  -3   0  12    3.07    0.43
   3   0 -12    3.24    0.58
  -1  -1  13   17.28    1.07
   1   1 -13   16.41    1.10
   1  -2  14   18.48    1.20
  -1   2 -14   17.97    1.17
   3  -3  15   -0.36    0.26
  -3   3 -15   -0.03    0.22
  -6   1  11    4.88    0.57
   6  -1 -11    6.11    0.63
  -4   0  12    5.31    0.50
   4   0 -12    5.37    0.61
  -2  -1  13   29.66    1.47
   2   1 -13   30.66    1.58
   0  -2  14   -0.11    0.20
   0   2 -14    0.07    0.21
   2  -3  15    0.10    0.26
  -2   3 -15    0.15    0.24
  -7   1  11    0.02    0.18
   7  -1 -11    0.25    0.27
  -5   0  12    1.08    0.31
   5   0 -12    1.08    0.39
  -3  -1  13    2.86    0.41
   3   1 -13    3.42    0.61
  -1  -2  14   20.55    1.20
   1   2 -14   18.49    1.21
   1  -3  15   -0.04    0.19
  -1   3 -15   -0.42    0.15
  -6   0  12    2.79    0.43
   6   0 -12    3.14    0.61
   4   1 -13    8.14    0.80
  -2  -2  14    9.35    0.75
   2   2 -14    7.38    0.77
   0  -3  15    0.06    0.21
   0   3 -15    0.40    0.32
  -5  -1  13    1.27    0.37
   5   1 -13    1.64    0.48
   3   2 -14    0.09    0.22
  -1  -3  15    2.22    0.48
   1   3 -15    2.66    0.58
   1  -9  -4    0.43    0.18
  -2   9   4    0.18    0.22
   2  -9  -4    0.25    0.20
   0   8   5    0.07    0.22
   0  -8  -5   -0.22    0.15
  -2  -7  -6    0.67    0.24
  -3   9   4   -0.12    0.19
   3  -9  -4    0.25    0.24
   1  -8  -5    0.42    0.19
   1   7   6    1.69    0.43
  -1  -7  -6    1.57    0.35
  -3  -6  -7    0.27    0.18
  -4   9   4    0.15    0.24
   4  -9  -4    0.18    0.19
  -2   8   5   17.04    1.01
   2  -8  -5   14.66    0.99
   0   7   6    1.26    0.40
   0  -7  -6    1.23    0.29
   2   6   7   11.65    0.86
  -2  -6  -7   12.70    0.88
  -4  -5  -8    6.48    0.69
  -5   9   4    0.93    0.40
   5  -9  -4    0.92    0.35
  -3   8   5    8.27    0.73
   3  -8  -5    8.61    0.74
  -1   7   6    0.62    0.28
   1  -7  -6    0.54    0.25
   1   6   7    0.21    0.22
  -1  -6  -7    0.07    0.14
   3   5   8   -0.10    0.19
  -3  -5  -8    0.27    0.22
  -6   9   4    0.87    0.38
   6  -9  -4    0.52    0.32
  -4   8   5    5.54    0.62
   4  -8  -5    5.93    0.63
  -2   7   6    0.25    0.18
   2  -7  -6   -0.10    0.13
   0   6   7    8.60    0.74
   0  -6  -7    8.58    0.61
   2   5   8    1.74    0.42
  -2  -5  -8    1.96    0.43
  -4  -4  -9    1.67    0.45
  -7   9   4    0.21    0.30
   7  -9  -4    0.27    0.22
  -5   8   5   20.34    1.22
   5  -8  -5   18.01    1.15
  -3   7   6    6.33    0.58
   3  -7  -6    6.31    0.61
  -1   6   7    6.61    0.64
   1  -6  -7    7.05    0.51
   1   5   8    0.64    0.28
  -1  -5  -8    0.59    0.23
   3   4   9    0.27    0.26
  -3  -4  -9    0.19    0.23
  -5  -3 -10    0.51    0.26
  -6   8   5    0.60    0.33
   6  -8  -5    0.21    0.21
  -4   7   6   -0.16    0.19
   4  -7  -6   -0.16    0.14
  -2   6   7    0.52    0.27
   2  -6  -7    0.53    0.27
   0   5   8    6.80    0.63
   0  -5  -8    7.77    0.59
   2   4   9    1.12    0.34
  -2  -4  -9    0.97    0.32
   4   3  10    2.42    0.49
  -4  -3 -10    1.91    0.45
  -7   8   5    1.03    0.39
   7  -8  -5    0.62    0.31
  -5   7   6    0.19    0.28
   5  -7  -6    0.20    0.21
  -3   6   7    0.20    0.20
   3  -6  -7    0.71    0.28
  -1   5   8   19.65    1.10
   1  -5  -8   18.70    0.94
   1   4   9    3.51    0.47
  -1  -4  -9    3.93    0.43
   3   3  10    2.40    0.48
  -3  -3 -10    2.70    0.53
   5   2  11    0.72    0.33
  -5  -2 -11    0.87    0.35
  -8   8   5    0.05    0.26
   8  -8  -5    0.18    0.24
  -6   7   6    2.27    0.51
   6  -7  -6    2.80    0.52
  -4   6   7    1.11    0.32
   4  -6  -7    0.48    0.20
  -2   5   8    9.03    0.72
   2  -5  -8    8.93    0.58
   0   4   9    0.06    0.19
   0  -4  -9    0.02    0.10
   2   3  10   14.48    0.96
  -2  -3 -10   14.62    0.93
   4   2  11    8.30    0.78
  -4  -2 -11    7.99    0.74
  -7   7   6    1.13    0.43
   7  -7  -6    1.86    0.44
  -5   6   7   39.93    1.79
   5  -6  -7   41.26    1.79
  -3   5   8    4.64    0.54
  -3   5   8    3.87    0.42
   3  -5  -8    4.27    0.36
  -1   4   9    5.47    0.55
   1  -4  -9    5.06    0.46
   1   3  10    2.12    0.46
  -1  -3 -10    1.45    0.35
   3   2  11    0.78    0.35
  -3  -2 -11    0.24    0.23
   5   1  12    0.75    0.35
  -5  -1 -12    0.45    0.24
  -8   7   6    0.23    0.26
   8  -7  -6    0.42    0.26
  -6   6   7    1.64    0.43
   6  -6  -7    2.34    0.45
  -4   5   8    0.67    0.30
  -4   5   8    1.52    0.34
  -2   4   9    1.43    0.34
   2  -4  -9    1.03    0.27
   0   3  10    1.33    0.36
   0  -3 -10    1.78    0.36
   2   2  11    3.74    0.54
  -2  -2 -11    2.75    0.43
   4   1  12    1.88    0.47
  -4  -1 -12    2.65    0.52
  -7   6   7   18.93    1.20
   7  -6  -7   18.44    1.08
  -5   5   8    0.20    0.20
  -5   5   8   -0.04    0.16
   5  -5  -8   -0.08    0.14
  -3   4   9   61.29    2.31
   3  -4  -9   59.40    2.19
  -1   3  10    4.94    0.56
   1  -3 -10    4.68    0.46
   1   2  11   30.51    1.49
  -1  -2 -11   29.36    1.43
   3   1  12    3.70    0.58
  -3  -1 -12    4.35    0.53
   5   0  13    0.38    0.28
  -5   0 -13    0.04    0.20
  -8   6   7    3.18    0.62
  -6   5   8    0.02    0.23
  -6   5   8    0.38    0.24
  -4   4   9    0.85    0.28
  -4   4   9    1.00    0.26
   4  -4  -9    0.90    0.23
  -2   3  10    0.31    0.26
   2  -3 -10   -0.15    0.13
   0   2  11    3.95    0.53
   0  -2 -11    3.73    0.45
   2   1  12    1.57    0.44
  -2  -1 -12    1.01    0.33
   4   0  13   -0.21    0.22
  -4   0 -13    0.41    0.25
  -7   5   8    1.71    0.43
  -7   5   8    1.13    0.32
  -5   4   9   31.70    1.45
  -5   4   9   32.00    1.45
   5  -4  -9   32.23    1.45
  -3   3  10   82.40    2.97
   3  -3 -10   81.13    2.89
  -1   2  11   10.92    0.81
   1  -2 -11   11.71    0.77
   1   1  12    2.62    0.50
  -1  -1 -12    3.25    0.46
   3   0  13    0.33    0.33
  -3   0 -13    0.37    0.25
  -8   5   8    2.46    0.54
  -6   4   9    0.52    0.26
  -6   4   9    0.27    0.19
  -4   3  10   13.51    0.77
  -4   3  10   13.48    0.86
   4  -3 -10   13.83    0.83
  -2   2  11   -0.05    0.19
   2  -2 -11    0.24    0.20
   0   1  12    3.89    0.51
   0  -1 -12    3.18    0.44
   2   0  13    1.06    0.39
  -2   0 -13    1.61    0.39
   4  -1  14    4.46    0.74
  -4   1 -14    3.99    0.55
  -7   4   9    1.89    0.43
  -5   3  10   41.23    1.73
  -5   3  10   39.98    1.72
   5  -3 -10   41.01    1.72
  -3   2  11    0.97    0.33
   3  -2 -11    1.22    0.32
  -1   1  12   34.66    1.63
   1  -1 -12   37.34    1.67
   1   0  13    0.31    0.29
  -1   0 -13    0.58    0.29
   3  -1  14   10.87    0.95
  -3   1 -14    8.67    0.78
  -8   4   9    1.46    0.40
  -6   3  10    5.99    0.59
   6  -3 -10    5.39    0.53
  -4   2  11    3.90    0.48
   4  -2 -11    4.01    0.48
  -2   1  12    0.64    0.29
   2  -1 -12    0.68    0.29
   0   0  13    0.20    0.25
   0   0 -13   -0.02    0.22
   2  -1  14    2.38    0.55
  -2   1 -14    3.19    0.59
   4  -2  15    0.30    0.30
  -4   2 -15    0.32    0.22
  -7   3  10    1.25    0.36
  -5   2  11    9.08    0.67
  -5   2  11    7.91    0.63
   5  -2 -11    9.70    0.74
  -3   1  12    0.89    0.30
   3  -1 -12    0.92    0.31
  -1   0  13    1.00    0.36
   1   0 -13    1.24    0.40
   1  -1  14   19.11    1.21
  -1   1 -14   16.46    1.12
   3  -2  15    1.65    0.48
  -3   2 -15    2.77    0.54
  -8   3  10    2.38    0.54
  -6   2  11    9.53    0.75
   6  -2 -11    9.31    0.75
  -4   1  12    0.22    0.21
   4  -1 -12    0.15    0.21
  -2   0  13    0.31    0.25
   2   0 -13    0.17    0.24
   0  -1  14    7.84    0.78
   0   1 -14    7.31    0.72
   2  -2  15    1.59    0.50
  -2   2 -15    1.69    0.47
  -7   2  11    2.40    0.50
   7  -2 -11    2.65    0.52
  -5   1  12    3.09    0.40
   5  -1 -12    3.11    0.48
  -3   0  13    0.01    0.19
   3   0 -13    0.12    0.26
  -1  -1  14    7.23    0.70
   1   1 -14    6.58    0.71
   1  -2  15    0.25    0.29
  -1   2 -15    0.55    0.25
  -6   1  12    0.62    0.22
   6  -1 -12   -0.18    0.18
   4   0 -13    2.06    0.50
  -2  -1  14    3.19    0.50
   2   1 -14    3.96    0.58
   0  -2  15    5.28    0.64
   0   2 -15    4.37    0.59
   5   0 -13    2.68    0.57
  -3  -1  14   11.56    0.92
   3   1 -14   10.67    0.93
  -1  -2  15    1.37    0.39
   1   2 -15    1.01    0.37
   4   1 -14    4.57    0.64
  -2  -2  15    0.59    0.25
   2   2 -15   -0.07    0.21
   2  -9  -5    3.73    0.49
   0   8   6    5.46    0.70
  -2  -7  -7   -0.06    0.17
  -3   9   5   -0.07    0.22
   3  -9  -5   -0.14    0.16
  -1   8   6    5.65    0.65
   1  -8  -6    6.54    0.63
   1   7   7    0.02    0.20
  -1  -7  -7   -0.14    0.10
  -3  -6  -8    3.62    0.51
  -4   9   5    7.64    0.75
   4  -9  -5    8.97    0.81
   2  -8  -6    2.23    0.45
   0   7   7    1.45    0.43
   2   6   8   -0.01    0.24
  -2  -6  -8    0.32    0.23
  -5   9   5   -0.18    0.23
   5  -9  -5    0.01    0.19
   3  -8  -6   10.85    0.84
  -1   7   7    3.05    0.56
   1   6   8    7.48    0.73
  -1  -6  -8    7.86    0.65
   3   5   9   -0.09    0.19
  -3  -5  -9    0.20    0.21
  -6   9   5    2.61    0.59
   6  -9  -5    2.46    0.53
  -4   8   6    3.34    0.50
   4  -8  -6    3.33    0.48
  -2   7   7   13.75    0.97
   2  -7  -7   14.45    0.96
   0   6   8    5.83    0.64
   0  -6  -8    7.69    0.58
   2   5   9    0.50    0.31
  -2  -5  -9    0.90    0.29
  -4  -4 -10   -0.01    0.21
  -5   8   6   -0.03    0.24
   5  -8  -6    0.31    0.28
   3  -7  -7   16.22    1.03
  -1   6   8    1.49    0.39
   1  -6  -8    1.75    0.26
   1   5   9    4.87    0.58
  -1  -5  -9    5.87    0.56
   3   4  10    1.23    0.37
  -3  -4 -10    0.48    0.28
  -6   8   6   -0.05    0.24
   6  -8  -6   -0.19    0.19
  -4   7   7    0.01    0.21
   4  -7  -7    0.48    0.24
  -2   6   8    4.17    0.57
   0   5   9    2.06    0.45
   0  -5  -9    2.79    0.36
   2   4  10    5.75    0.66
  -2  -4 -10    6.95    0.65
   4   3  11    0.02    0.27
  -4  -3 -11    0.35    0.24
  -7   8   6    0.12    0.29
   7  -8  -6   -0.09    0.17
  -5   7   7    1.03    0.36
   5  -7  -7    1.36    0.38
  -3   6   8   12.81    0.91
   3  -6  -8   14.12    0.93
  -1   5   9    1.71    0.43
   1  -5  -9    2.30    0.32
   1   4  10    1.62    0.40
  -1  -4 -10    2.15    0.43
   3   3  11    5.17    0.64
  -3  -3 -11    5.73    0.62
  -6   7   7    0.67    0.31
   6  -7  -7    0.76    0.28
  -4   6   8   16.99    1.04
  -4   6   8   14.96    0.91
   4  -6  -8   14.29    0.95
  -2   5   9    0.97    0.31
   2  -5  -9    1.31    0.26
   0   4  10    3.11    0.54
   0  -4 -10    2.73    0.37
   2   3  11    3.88    0.57
  -2  -3 -11    3.98    0.53
   4   2  12    0.25    0.28
  -4  -2 -12    0.48    0.29
  -7   7   7    0.98    0.38
   7  -7  -7    0.96    0.31
  -5   6   8    0.38    0.26
  -5   6   8    0.82    0.30
   5  -6  -8    0.85    0.31
  -3   5   9    0.25    0.24
   3  -5  -9    0.51    0.17
  -1   4  10    2.74    0.48
   1  -4 -10    3.25    0.37
   1   3  11    0.01    0.22
  -1  -3 -11    0.34    0.22
   3   2  12    7.31    0.73
  -3  -2 -12    7.12    0.69
  -8   7   7    3.56    0.68
   8  -7  -7    2.51    0.47
  -6   6   8   19.97    1.18
  -6   6   8   20.57    1.18
   6  -6  -8   20.29    1.15
  -4   5   9    2.72    0.48
  -2   4  10    0.81    0.30
   2  -4 -10    1.21    0.28
   0   3  11    5.86    0.63
   0  -3 -11    5.20    0.54
   2   2  12    2.47    0.50
  -2  -2 -12    3.15    0.47
   4   1  13    1.41    0.46
  -4  -1 -13    0.88    0.31
  -7   6   8    1.39    0.38
  -7   6   8    1.97    0.47
   7  -6  -8    1.09    0.35
  -5   5   9    0.80    0.27
  -5   5   9    1.72    0.41
  -3   4  10    0.71    0.29
   3  -4 -10    0.62    0.20
  -1   3  11    1.29    0.38
   1  -3 -11    0.82    0.26
   1   2  12   -0.04    0.27
  -1  -2 -12    0.48    0.28
   3   1  13   -0.02    0.25
  -3  -1 -13    0.91    0.31
  -8   6   8    1.41    0.44
  -6   5   9    0.43    0.25
  -6   5   9    0.44    0.27
  -4   4  10   -0.16    0.15
   4  -4 -10   -0.03    0.10
  -2   3  11    5.94    0.59
   2  -3 -11    4.92    0.49
   0   2  12   13.91    0.95
   0  -2 -12   14.47    0.94
   2   1  13    0.78    0.39
  -2  -1 -13    0.82    0.32
   4   0  14    0.65    0.36
  -4   0 -14    0.22    0.24
  -7   5   9    0.55    0.27
  -7   5   9    0.81    0.31
  -5   4  10    1.01    0.33
  -5   4  10    1.10    0.30
  -3   3  11    0.76    0.29
   3  -3 -11    0.93    0.27
  -1   2  12    7.58    0.71
   1  -2 -12    8.10    0.66
   1   1  13    1.83    0.45
  -1  -1 -13    1.46    0.39
   3   0  14    0.01    0.26
  -3   0 -14    0.29    0.20
  -8   5   9    0.48    0.25
  -6   4  10   20.56    1.11
  -6   4  10   20.10    1.13
  -4   3  11    8.13    0.68
   4  -3 -11    7.71    0.63
  -2   2  12    2.30    0.47
   2  -2 -12    2.42    0.45
   0   1  13    3.24    0.57
   0  -1 -13    3.11    0.48
   2   0  14    0.63    0.33
  -2   0 -14    0.78    0.32
  -7   4  10    0.23    0.20
  -5   3  11    0.84    0.30
   5  -3 -11    0.90    0.29
  -3   2  12    6.68    0.63
   3  -2 -12    7.34    0.64
  -1   1  13    1.03    0.36
   1  -1 -13    1.22    0.37
   1   0  14    1.60    0.45
  -1   0 -14    0.96    0.34
   3  -1  15    2.30    0.59
  -3   1 -15    2.07    0.49
  -8   4  10    3.22    0.48
  -6   3  11    7.84    0.68
   6  -3 -11    6.14    0.58
  -4   2  12   12.30    0.85
   4  -2 -12   13.60    0.90
  -2   1  13    2.90    0.53
   2  -1 -13    3.36    0.48
   0   0  14   12.11    0.93
   0   0 -14   11.63    0.91
   2  -1  15   15.35    1.14
  -2   1 -15   15.64    1.10
  -7   3  11    3.54    0.49
  -5   2  12    1.91    0.41
   5  -2 -12    2.11    0.44
  -3   1  13    0.58    0.27
   3  -1 -13    0.69    0.30
  -1   0  14    2.77    0.51
   1   0 -14    1.83    0.50
   1  -1  15    0.34    0.30
  -1   1 -15    0.59    0.30
   6  -2 -12    4.78    0.56
  -4   1  13    6.16    0.60
   4  -1 -13    6.16    0.64
  -2   0  14    8.11    0.73
   2   0 -14    6.84    0.71
   0  -1  15    0.44    0.35
   0   1 -15    0.75    0.34
   2  -2  16    2.27    0.55
  -2   2 -16    1.55    0.44
   5  -1 -13    0.61    0.30
  -3   0  14    0.12    0.24
   3   0 -14    0.35    0.30
  -1  -1  15    2.46    0.52
   1   1 -15    2.53    0.54
   1  -2  16    0.08    0.24
  -1   2 -16    0.53    0.30
   6  -1 -13    1.24    0.37
   4   0 -14    1.06    0.39
  -2  -1  15   15.67    1.07
   2   1 -15   15.63    1.13
   0  -2  16    0.05    0.25
   0   2 -16    0.10    0.24
   5   0 -14    2.17    0.53
   3   1 -15    0.29    0.31
  -1  -2  16    0.05    0.21
   1   2 -16    0.26    0.24
   2  -9  -6    0.72    0.29
   0   8   7    1.74    0.50
   3  -9  -6    2.98    0.46
  -1   8   7    0.56    0.31
   1   7   8   -0.21    0.22
  -1  -7  -8    0.10    0.16
   4  -9  -6    1.31    0.39
  -2   8   7    5.02    0.66
   2  -8  -7    4.93    0.59
   0   7   8   -0.27    0.19
   2   6   9    1.93    0.47
  -2  -6  -9    2.96    0.54
  -5   9   6    0.17    0.29
   5  -9  -6   -0.05    0.15
   3  -8  -7    0.29    0.25
  -1   7   8    2.91    0.58
   1   6   9    7.86    0.74
  -1  -6  -9    7.94    0.69
   3   5  10   -0.18    0.26
  -3  -5 -10    0.23    0.21
   4  -8  -7    3.78    0.52
  -2   7   8    0.62    0.37
   0   6   9    1.30    0.41
   0  -6  -9    1.37    0.31
   2   5  10    0.21    0.27
  -2  -5 -10   -0.02    0.18
  -5   8   7   -0.22    0.18
   5  -8  -7    0.06    0.16
  -3   7   8    2.20    0.49
   3  -7  -8    1.41    0.36
  -1   6   9   15.08    1.02
   1  -6  -9   16.29    0.91
   1   5  10    2.72    0.54
  -1  -5 -10    3.34    0.45
   3   4  11    1.69    0.45
  -3  -4 -11    1.73    0.45
  -6   8   7    0.44    0.31
   6  -8  -7    0.43    0.24
  -4   7   8    0.07    0.26
   4  -7  -8    0.18    0.23
  -2   6   9   10.22    0.84
   0   5  10   -0.24    0.20
   0  -5 -10   -0.18    0.10
   2   4  11    0.45    0.29
  -2  -4 -11    0.34    0.20
   4   3  12    2.25    0.52
  -4  -3 -12    0.76    0.29
  -7   8   7    3.96    0.61
   7  -8  -7    4.60    0.58
  -5   7   8    2.25    0.52
   5  -7  -8    1.71    0.41
  -3   6   9    3.57    0.61
  -1   5  10    4.11    0.55
   1  -5 -10    3.94    0.42
   1   4  11    0.33    0.30
  -1  -4 -11    1.04    0.31
   3   3  12    0.74    0.35
  -3  -3 -12    0.95    0.33
  -6   7   8    0.20    0.27
  -6   7   8    0.43    0.29
   6  -7  -8    0.08    0.18
  -4   6   9    3.35    0.58
  -2   5  10    1.61    0.41
   2  -5 -10    1.28    0.28
   0   4  11    7.63    0.72
   0  -4 -11    5.84    0.56
   2   3  12    0.83    0.34
  -2  -3 -12    0.15    0.24
   4   2  13    1.31    0.46
  -4  -2 -13    1.14    0.37
  -7   7   8    0.71    0.32
  -7   7   8    0.08    0.23
   7  -7  -8   -0.01    0.14
  -5   6   9   18.04    1.13
  -3   5  10   10.04    0.80
   3  -5 -10   10.09    0.64
  -1   4  11    2.78    0.52
   1  -4 -11    2.44    0.35
   1   3  12    1.06    0.36
  -1  -3 -12    1.37    0.38
   3   2  13    4.47    0.72
  -3  -2 -13    3.59    0.64
  -6   6   9    0.24    0.26
  -6   6   9    0.05    0.20
  -4   5  10    0.18    0.23
  -2   4  11   -0.17    0.20
   2  -4 -11    0.69    0.22
   0   3  12   12.18    0.92
   0  -3 -12   12.65    0.87
   2   2  13    1.01    0.39
  -2  -2 -13    1.56    0.41
  -4  -1 -14    0.64    0.28
  -7   6   9    0.50    0.28
  -7   6   9    0.32    0.26
  -5   5  10   -0.13    0.20
  -3   4  11    0.61    0.30
   3  -4 -11    0.46    0.18
  -1   3  12    0.57    0.31
   1  -3 -12    0.36    0.23
   1   2  13   40.14    1.88
  -1  -2 -13   37.65    1.80
   3   1  14    0.57    0.37
  -3  -1 -14    0.97    0.36
  -6   5  10   -0.15    0.19
  -4   4  11    1.46    0.40
   4  -4 -11    1.92    0.29
  -2   3  12    9.39    0.78
   2  -3 -12   10.30    0.74
   0   2  13    4.97    0.67
   0  -2 -13    4.88    0.55
   2   1  14    2.01    0.50
  -2  -1 -14    1.78    0.41
  -7   5  10    0.97    0.32
  -5   4  11   28.22    1.42
  -3   3  12    0.79    0.36
   3  -3 -12    1.14    0.32
  -1   2  13    0.08    0.26
   1  -2 -13    0.63    0.29
   1   1  14    0.29    0.30
  -1  -1 -14    0.13    0.19
   3   0  15    0.06    0.28
  -3   0 -15    0.33    0.24
  -6   4  11    0.97    0.31
  -4   3  12    3.66    0.50
   4  -3 -12    4.42    0.48
  -2   2  13   21.98    1.27
   2  -2 -13   21.10    1.20
   0   1  14    4.49    0.61
   0  -1 -14    3.77    0.52
   2   0  15    1.02    0.43
  -2   0 -15    1.19    0.38
  -5   3  12    3.06    0.45
   5  -3 -12    2.77    0.41
  -3   2  13    9.36    0.78
   3  -2 -13    9.33    0.75
  -1   1  14    0.61    0.33
   1  -1 -14    0.83    0.32
   1   0  15    0.94    0.42
  -1   0 -15    1.05    0.36
  -4   2  13    0.29    0.26
   4  -2 -13    0.36    0.22
  -2   1  14    1.40    0.41
   2  -1 -14    1.94    0.46
   0   0  15    0.73    0.40
   0   0 -15    0.29    0.24
   2  -1  16    3.84    0.73
  -2   1 -16    5.08    0.64
   5  -2 -13   10.71    0.84
  -3   1  14    6.62    0.66
   3  -1 -14    6.04    0.66
  -1   0  15    0.21    0.27
   1   0 -15    0.37    0.25
   1  -1  16   -0.14    0.25
  -1   1 -16    0.20    0.25
   6  -2 -13    0.21    0.22
  -4   1  14    3.13    0.47
   4  -1 -14    4.65    0.57
  -2   0  15    4.44    0.58
   2   0 -15    3.92    0.60
   0  -1  16    9.36    0.90
   0   1 -16    9.95    0.89
   5  -1 -14    4.26    0.57
  -3   0  15    2.81    0.53
   3   0 -15    3.07    0.59
  -1  -1  16   17.09    1.18
   1   1 -16   16.99    1.19
   4   0 -15    0.06    0.26
  -2  -1  16   11.55    0.93
   2   1 -16   10.92    0.94
  -1   8   8    1.81    0.49
  -2   8   8    3.00    0.62
   0   7   9   -0.08    0.23
  -3   8   8    2.67    0.57
   3  -8  -8    0.92    0.34
  -1   7   9    1.86    0.48
   1   6  10    0.48    0.36
  -1  -6 -10    0.54    0.25
  -4   8   8    0.46    0.32
  -2   7   9    5.98    0.73
   0   6  10    7.44    0.75
   0  -6 -10    6.53    0.60
   2   5  11    0.60    0.31
  -2  -5 -11    0.95    0.29
  -5   8   8    0.95    0.39
   5  -8  -8    0.72    0.34
  -3   7   9    3.41    0.64
  -1   6  10    1.86    0.52
   1  -6 -10    2.26    0.34
   1   5  11    3.57    0.65
  -1  -5 -11    2.95    0.43
   3   4  12    0.09    0.29
  -3  -4 -12    0.53    0.25
   6  -8  -8    3.04    0.58
  -4   7   9    8.94    0.85
  -2   6  10    1.02    0.37
   0   5  11    0.73    0.35
   0  -5 -11    0.45    0.22
   2   4  12    1.10    0.40
  -2  -4 -12    0.59    0.26
  -5   7   9    1.76    0.47
  -3   6  10    7.02    0.74
  -1   5  11   -0.16    0.25
   1  -5 -11    0.22    0.14
   1   4  12    2.03    0.50
  -1  -4 -12    3.87    0.48
   3   3  13    1.50    0.45
  -3  -3 -13    2.01    0.46
  -6   7   9    0.37    0.30
  -4   6  10    8.69    0.80
  -2   5  11    4.71    0.62
   2  -5 -11    4.45    0.44
   0   4  12    5.04    0.66
   0  -4 -12    5.15    0.54
   2   3  13    0.37    0.31
  -2  -3 -13    0.63    0.33
  -7   7   9    1.67    0.43
  -5   6  10    0.10    0.29
  -3   5  11    0.79    0.34
  -1   4  12    0.01    0.23
   1  -4 -12    0.35    0.20
   1   3  13    0.90    0.38
  -1  -3 -13    0.40    0.23
   3   2  14    0.41    0.35
  -3  -2 -14    0.53    0.28
  -6   6  10    0.13    0.27
  -4   5  11    0.49    0.32
  -2   4  12   18.37    1.13
   2  -4 -12   15.90    0.97
   0   3  13   10.72    0.94
   0  -3 -13   11.99    0.86
   2   2  14   11.60    1.00
  -2  -2 -14   11.31    0.92
  -7   6  10    0.13    0.27
  -5   5  11   -0.45    0.16
  -3   4  12    0.76    0.31
   3  -4 -12    0.24    0.17
  -1   3  13   -0.07    0.26
   1  -3 -13    0.22    0.17
   1   2  14    0.40    0.30
  -1  -2 -14    0.62    0.26
  -6   5  11    0.47    0.28
  -4   4  12    0.20    0.22
   4  -4 -12   -0.03    0.10
  -2   3  13    2.18    0.50
   2  -3 -13    2.17    0.43
   0   2  14    0.59    0.35
   0  -2 -14    0.46    0.28
   2   1  15    0.16    0.31
  -2  -1 -15    0.08    0.19
  -5   4  12    0.82    0.29
  -3   3  13    3.06    0.56
   3  -3 -13    2.56    0.38
  -1   2  14    4.23    0.63
   1  -2 -14    4.09    0.51
   1   1  15   -0.08    0.24
  -1  -1 -15    0.16    0.19
  -6   4  12    0.35    0.22
  -4   3  13    0.36    0.25
   4  -3 -13    0.50    0.26
  -2   2  14    5.39    0.65
   2  -2 -14    6.28    0.63
   0   1  15   -0.32    0.18
   0  -1 -15    0.01    0.16
  -5   3  13    0.17    0.24
   5  -3 -13    0.43    0.22
  -3   2  14    0.05    0.24
   3  -2 -14    0.19    0.19
  -1   1  15    0.30    0.31
   1  -1 -15    0.17    0.22
   1   0  16   -0.23    0.24
  -1   0 -16    0.24    0.23
  -4   2  14    6.87    0.69
   4  -2 -14    8.08    0.72
  -2   1  15    0.68    0.30
   2  -1 -15    0.15    0.25
   0   0  16    9.43    0.91
   0   0 -16    8.37    0.80
   5  -2 -14    0.52    0.25
  -3   1  15    1.16    0.39
   3  -1 -15    0.71    0.32
  -1   0  16    2.70    0.58
   1   0 -16    2.39    0.54
   4  -1 -15    0.05    0.18
  -2   0  16    0.23    0.28
   2   0 -16    0.57    0.30
  -2   8   9   -0.08    0.26
   0   7  10    0.78    0.43
  -3   8   9    1.65    0.50
  -1   7  10    0.21    0.28
   1   6  11   -0.37    0.20
  -1  -6 -11    0.24    0.19
  -4   8   9    1.10    0.44
  -2   7  10    0.02    0.26
   0   6  11    2.15    0.55
   0  -6 -11    1.31    0.35
  -5   8   9    4.23    0.73
   5  -8  -9    4.13    0.59
  -3   7  10    5.56    0.74
  -1   6  11    1.12    0.42
   1   5  12    5.17    0.72
  -1  -5 -12    4.85    0.56
  -4   7  10    0.90    0.39
  -2   6  11    6.35    0.75
   0   5  12    0.26    0.34
   0  -5 -12    0.41    0.22
   2   4  13    3.92    0.71
  -2  -4 -13    3.00    0.56
  -5   7  10    0.11    0.29
  -3   6  11    2.89    0.61
  -1   5  12    5.47    0.71
   1  -5 -12    4.87    0.51
   1   4  13   -0.07    0.25
  -1  -4 -13    0.29    0.20
  -6   7  10    2.15    0.51
  -4   6  11    0.93    0.39
  -2   5  12    0.56    0.36
   2  -5 -12    0.51    0.19
   0   4  13    0.50    0.34
   0  -4 -13    0.69    0.26
   2   3  14   -0.23    0.25
  -2  -3 -14    0.46    0.24
  -5   6  11   -0.04    0.21
  -3   5  12    2.20    0.52
  -1   4  13    3.08    0.61
   1  -4 -13    3.22    0.44
   1   3  14    6.52    0.75
  -1  -3 -14    6.58    0.68
  -6   6  11   -0.46    0.21
  -4   5  12    2.37    0.53
  -2   4  13    1.41    0.43
   2  -4 -13    0.78    0.26
   0   3  14    0.93    0.38
   0  -3 -14    0.50    0.24
   2   2  15   -0.30    0.29
  -2  -2 -15    0.31    0.25
  -5   5  12    5.90    0.67
  -3   4  13    2.74    0.55
   3  -4 -13    2.62    0.48
  -1   3  14    5.02    0.67
   1  -3 -14    5.74    0.58
   1   2  15    0.18    0.32
  -1  -2 -15    0.30    0.23
  -6   5  12    0.30    0.26
  -4   4  13    0.69    0.35
   4  -4 -13    0.89    0.25
  -2   3  14    1.65    0.46
   2  -3 -14    1.73    0.41
   0   2  15    5.25    0.81
   0  -2 -15    4.43    0.58
  -5   4  13    9.86    0.84
  -3   3  14    0.73    0.36
   3  -3 -14    1.19    0.35
  -1   2  15    4.56    0.68
   1  -2 -15    5.03    0.58
   1   1  16    0.32    0.36
  -1  -1 -16    0.26    0.23
  -4   3  14    1.98    0.50
   4  -3 -14    1.71    0.41
  -2   2  15    4.41    0.72
   2  -2 -15    3.80    0.51
   0   1  16    0.12    0.32
   0  -1 -16    0.36    0.21
  -5   3  14    0.46    0.27
   5  -3 -14    0.32    0.23
  -3   2  15    3.78    0.65
   3  -2 -15    5.05    0.56
  -1   1  16    0.54    0.33
   1  -1 -16    0.42    0.23
  -4   2  15   -0.29    0.18
   4  -2 -15    0.07    0.18
  -2   1  16    1.70    0.47
   2  -1 -16    1.33    0.40
  -2   7  11    4.28    0.67
   0  -6 -12    0.88    0.26
  -3   7  11    1.64    0.50
  -1   6  12    0.25    0.36
  -4   7  11    0.03    0.28
  -2   6  12    0.53    0.35
   0   5  13    4.67    0.71
   0  -5 -13    4.68    0.53
  -5   7  11    2.47    0.60
  -3   6  12    0.31    0.31
  -1   5  13    4.17    0.71
   1  -5 -13    3.72    0.47
  -1  -4 -14    0.62    0.26
  -4   6  12    0.34    0.32
  -2   5  13    0.08    0.27
   2  -5 -13   -0.03    0.13
   0   4  14    2.19    0.60
   0  -4 -14    2.52    0.50
  -5   6  12    0.06    0.22
  -3   5  13    3.10    0.62
  -1   4  14   -0.11    0.28
   1  -4 -14   -0.15    0.14
  -4   5  13    3.99    0.61
  -2   4  14   -0.29    0.26
   2  -4 -14    0.07    0.14
   0   3  15    0.58    0.37
   0  -3 -15    0.65    0.26
  -5   5  13    0.89    0.37
  -3   4  14    0.95    0.37
   3  -4 -14    0.88    0.25
  -1   3  15    1.43    0.45
   1  -3 -15    2.04    0.46
  -4   4  14    8.19    0.83
  -2   3  15   -0.21    0.28
   2  -3 -15   -0.20    0.12
  -3   3  15    6.58    0.73
   3  -3 -15    6.41    0.63
  -1   2  16    2.21    0.55
   1  -2 -16    2.16    0.47
  -4   3  15    0.96    0.38
  -2   2  16    0.85    0.38
   2  -2 -16    0.86    0.32
  -2   5  14    0.85    0.41
  -3   5  14    4.58    0.75
   0   0   0    0.00    0.00
;
_shelx_res_checksum     44743
_shelx_res_file
;
TITL 052MMD14
CELL 0.71073   7.7149   7.7326  12.7481  91.472  91.233 114.859
ZERR    2.00   0.0010   0.0011   0.0022   0.002   0.003   0.002
LATT  1
SFAC C H S CL
UNIT 24 12 4 8
OMIT     2   0   0
OMIT     0   1   3
OMIT     0   0   1
OMIT    -2   1   2
OMIT     2  -4   3
OMIT    -1   0   1
TEMP 25.000
SIZE 0.135 0.241 0.371
ACTA
L.S. 20
FMAP 2
PLAN 5
HTAB C6 S2
HTAB C12 S1
BOND $H
CONF
WGHT    0.039700    0.174900
FVAR       0.33295
CL1   4    0.816186    0.727991    0.121992    11.00000    0.08590    0.07124 =
         0.06711    0.02759    0.02961    0.05923
CL2   4    1.233807    0.952523    0.049688    11.00000    0.08064    0.04436 =
         0.07514    0.01950    0.00775    0.01148
CL3   4    0.647817   -0.261775    0.374405    11.00000    0.09147    0.04156 =
         0.05959    0.00223    0.01465    0.03334
CL4   4    0.751200   -0.224909    0.615159    11.00000    0.09101    0.08886 =
         0.06773    0.03891    0.00993    0.05119
S1    3    0.676332    0.329030    0.204302    11.00000    0.04473    0.06284 =
         0.05695    0.02835    0.01036    0.02615
S2    3    0.645263    0.071198    0.253882    11.00000    0.06091    0.04300 =
         0.03775    0.00801   -0.00024    0.01168
C1    1    0.918938    0.444694    0.167016    11.00000    0.04139    0.04194 =
         0.02896    0.00595   -0.00005    0.01880
C2    1    0.976635    0.626704    0.128433    11.00000    0.04870    0.04116 =
         0.02744    0.00218    0.00108    0.02457
C3    1    1.161985    0.726573    0.096877    11.00000    0.05113    0.03951 =
         0.03292    0.00301   -0.00137    0.01283
C4    1    1.291157    0.646638    0.103428    11.00000    0.03635    0.06593 =
         0.05257    0.00692   -0.00178    0.01484
AFIX  43
H4    2    1.415890    0.713817    0.082503    11.00000   -1.20000
AFIX   0
C5    1    1.233814    0.466272    0.141262    11.00000    0.04647    0.07068 =
         0.05762    0.00848   -0.00383    0.03476
AFIX  43
H5    2    1.320692    0.411948    0.145466    11.00000   -1.20000
AFIX   0
C6    1    1.049525    0.365008    0.173007    11.00000    0.04756    0.04811 =
         0.04815    0.01121   -0.00256    0.02505
AFIX  43
H6    2    1.012947    0.243417    0.198399    11.00000   -1.20000
AFIX   0
C7    1    0.711688    0.109178    0.390267    11.00000    0.03412    0.03726 =
         0.03471    0.00565    0.00583    0.01159
C8    1    0.710687   -0.046774    0.442840    11.00000    0.03829    0.03725 =
         0.03956    0.00616    0.00929    0.01682
C9    1    0.757464   -0.030560    0.548917    11.00000    0.03768    0.05433 =
         0.04329    0.01439    0.00654    0.01967
C10   1    0.806908    0.140671    0.603538    11.00000    0.04619    0.07229 =
         0.03950    0.00102   -0.00119    0.01414
AFIX  43
H10   2    0.839456    0.151726    0.674848    11.00000   -1.20000
AFIX   0
C11   1    0.807816    0.294667    0.552081    11.00000    0.05198    0.04687 =
         0.05466   -0.01253    0.00280    0.00704
AFIX  43
H11   2    0.840545    0.409945    0.589085    11.00000   -1.20000
AFIX   0
C12   1    0.760779    0.280928    0.446025    11.00000    0.04559    0.03379 =
         0.05358    0.00542    0.00459    0.01145
AFIX  43
H12   2    0.761991    0.386428    0.412067    11.00000   -1.20000
AFIX   0
HKLF 4 1 1 0 0 0 1 0 0 0 1
REM  052MMD14
REM R1 =  0.0351 for    2594 Fo > 4sig(Fo)  and  0.0438 for all    3130 data
REM    163 parameters refined using      0 restraints
END
WGHT      0.0397      0.1749
REM Highest difference peak  0.405,  deepest hole -0.303,  1-sigma level  0.057
Q1    1   0.7933 -0.1111  0.6442  11.00000  0.05    0.40
Q2    1   1.1299  0.9170  0.0193  11.00000  0.05    0.24
Q3    1   1.2776  0.8839  0.0460  11.00000  0.05    0.23
Q4    1   1.2017  0.9583  0.1084  11.00000  0.05    0.21
Q5    1   1.2672  0.5793  0.1723  11.00000  0.05    0.20
;
_shelxl_version_number         .2013
