# Supplementary material for: Bis(2,3-di­chloro­phen­yl) di­sulfide
Source: Acta Crystallogr Sect E Struct Rep Online. 2014 Apr 9;70(Pt 5):o529. doi: 10.1107/S1600536814007326 (PMC4011246; doi:10.1107/S1600536814007326)
Supplement: Supplementary file 2 [file e-70-0o529-Isup2.hkl]

#
# h,k,l, Fc-squared, Fo-squared, sigma(Fo-squared), status flag
#
data_I
_shelx_title ' 052MMD14'
_shelx_refln_list_code          4
_shelx_F_calc_maximum       92.17
_exptl_crystal_F_000       356.00
_reflns_d_resolution_high  0.7708

loop_
 _space_group_symop_operation_xyz
 'x, y, z'
 '-x, -y, -z'

_cell_length_a     7.7149
_cell_length_b     7.7326
_cell_length_c    12.7481
_cell_angle_alpha  91.472
_cell_angle_beta   91.233
_cell_angle_gamma 114.859

_shelx_F_squared_multiplier     1.000

loop_
 _refln_index_h
 _refln_index_k
 _refln_index_l
 _refln_F_squared_calc
 _refln_F_squared_meas
 _refln_F_squared_sigma
 _refln_observed_status
   1   0   0         32.15         39.80         1.06 o
   3   0   0        864.68        885.65        15.79 o
   4   0   0        260.08        300.43        10.64 o
   5   0   0         26.51         26.48         2.39 o
   6   0   0         51.58         53.34         3.44 o
   7   0   0         82.44         78.46         7.13 o
   8   0   0          5.82          4.15         1.40 o
   9   0   0          2.41          3.25         2.03 o
  -9   1   0          8.77          8.61         2.04 o
  -8   1   0         64.79         67.17         4.25 o
  -7   1   0         44.68         38.06         2.97 o
  -6   1   0         25.75         25.50         2.34 o
  -5   1   0        221.75        213.45         4.40 o
  -4   1   0          9.83          8.99         0.78 o
  -3   1   0          6.49          6.63         0.66 o
  -2   1   0       1193.02       1275.28        21.93 o
  -1   1   0       1235.20       1291.53        27.04 o
   0   1   0        638.11        696.06        10.48 o
   1   1   0        542.45        536.20         9.56 o
   2   1   0       2002.60       2146.76        36.67 o
   3   1   0         16.64         22.78         1.20 o
   4   1   0        140.38        134.47         4.02 o
   5   1   0          3.42          2.32         1.17 o
   6   1   0         76.69         75.84         5.68 o
   7   1   0          3.29          0.91         2.93 o
   8   1   0          5.26          6.50         1.97 o
  -9   2   0         14.11         19.33         2.88 o
  -8   2   0         24.78         30.36         2.81 o
  -7   2   0          0.04         -1.34         1.53 o
  -6   2   0       1118.51       1090.17        20.29 o
  -5   2   0         89.60         87.05         2.38 o
  -4   2   0        460.67        448.07         8.82 o
  -3   2   0          3.50          4.28         0.56 o
  -2   2   0        433.37        442.77         8.74 o
  -1   2   0         68.62         67.61         1.37 o
   0   2   0       2358.53       2479.44        36.37 o
   1   2   0         59.33         64.51         1.91 o
   2   2   0        295.05        306.14         6.26 o
   3   2   0         87.33         93.28         2.41 o
   4   2   0          0.57          0.78         0.79 o
   5   2   0          4.39          4.17         2.39 o
   6   2   0          0.07         -0.22         1.04 o
   7   2   0          5.72          8.41         2.26 o
   8   2   0          9.06         14.09         2.75 o
  -9   3   0          6.82          8.48         3.16 o
  -8   3   0          0.02          1.71         2.07 o
  -7   3   0          0.69          2.12         0.98 o
  -6   3   0         14.23         13.81         1.28 o
  -5   3   0        122.96        115.43         3.29 o
  -4   3   0          0.01         -0.51         0.51 o
  -3   3   0       1181.19       1186.67        17.80 o
  -2   3   0          7.44          6.55         1.67 o
  -1   3   0       5183.43       5162.45        86.98 o
   0   3   0       3150.28       3276.31        55.77 o
   1   3   0       2203.59       2294.94        34.30 o
   2   3   0       1288.05       1277.49        19.93 o
   3   3   0         77.77         73.86         3.01 o
   4   3   0         35.07         34.86         2.77 o
   5   3   0         49.20         45.75         3.41 o
   6   3   0         63.28         65.79         4.43 o
   7   3   0          2.79          2.64         1.36 o
  -9   4   0          7.52          2.62         2.62 o
  -8   4   0        132.74        118.26         8.93 o
  -7   4   0         48.46         45.26         4.01 o
  -6   4   0         30.58         32.06         2.60 o
  -5   4   0        294.42        304.07         6.61 o
  -4   4   0         43.75         46.18         2.66 o
  -3   4   0          1.64          1.31         0.78 o
  -2   4   0        161.97        160.36         3.74 o
  -1   4   0       1794.22       1860.53        32.47 o
   0   4   0        842.80        822.79        15.34 o
   1   4   0        845.16        852.22        16.05 o
   2   4   0       1046.04       1016.82        19.07 o
   3   4   0        433.75        412.64        11.77 o
   4   4   0         12.29         16.07         2.62 o
   5   4   0          3.17          1.86         1.36 o
   6   4   0          0.01          1.76         1.21 o
  -9   5   0         26.90         32.92         6.22 o
  -8   5   0         47.47         44.79         3.42 o
  -7   5   0        147.15        159.34         6.41 o
  -6   5   0        527.35        509.15        13.94 o
  -5   5   0        218.00        205.02         7.02 o
  -4   5   0        345.51        342.87        14.34 o
  -3   5   0        375.95        339.73         9.62 o
  -2   5   0          3.06          2.44         0.72 o
  -1   5   0        789.41        794.45        15.15 o
   0   5   0        458.43        464.65         9.74 o
   1   5   0          2.00          1.83         0.92 o
   2   5   0        332.25        352.07         8.19 o
   3   5   0          1.10         -0.14         1.08 o
   4   5   0          5.06          7.15         1.81 o
   5   5   0          5.99          4.37         2.84 o
  -9   6   0         26.02         26.43         5.59 o
  -8   6   0          0.65          2.02         2.21 o
  -7   6   0         11.59          9.83         2.14 o
  -6   6   0         87.16         99.97         5.00 o
  -5   6   0         12.58         13.52         2.19 o
  -4   6   0        370.79        360.01        10.73 o
  -3   6   0          0.17          1.10         1.24 o
  -2   6   0        288.56        288.30         6.70 o
  -1   6   0          2.99          0.89         0.98 o
   0   6   0        358.90        380.31         7.66 o
   1   6   0         32.96         33.14         2.25 o
   2   6   0          1.03         -0.04         1.35 o
   3   6   0          8.90         11.09         2.13 o
   4   6   0          2.87          0.17         1.15 o
  -9   7   0          0.25         -1.35         1.35 o
  -8   7   0          1.15         -1.62         1.62 o
  -7   7   0        115.93        109.44         5.78 o
  -6   7   0          4.62          8.70         2.08 o
  -5   7   0        266.01        270.12         9.32 o
  -4   7   0        119.91        102.54         5.05 o
  -3   7   0        293.17        277.60         9.18 o
  -2   7   0         26.09         25.70         2.45 o
  -1   7   0        100.65         99.28         4.76 o
   0   7   0         15.75         17.55         1.70 o
   1   7   0        160.76        169.98         5.41 o
   2   7   0          3.05          1.98         1.21 o
   3   7   0         38.13         46.76         3.89 o
  -8   8   0          0.16          6.86         3.61 o
  -7   8   0        129.63        142.95         6.99 o
  -6   8   0         11.52          6.93         2.35 o
  -5   8   0         69.58         70.35         4.58 o
  -4   8   0         34.53         36.73         3.39 o
  -3   8   0         21.43         23.71         3.33 o
  -2   8   0         27.23         34.18         3.17 o
  -1   8   0         26.96         27.87         2.90 o
   0   8   0          4.80          3.31         1.98 o
   1   8   0          0.34         -0.18         1.15 o
   2   8   0         75.32         75.27         4.84 o
  -7   9   0         38.74         39.52         3.88 o
  -6   9   0          0.43         -1.33         2.35 o
  -5   9   0        192.17        185.99         8.21 o
  -4   9   0         40.99         49.86         4.03 o
  -3   9   0         22.80         23.75         4.06 o
  -2   9   0          0.74          2.09         1.17 o
  -1   9   0         40.18         43.09         3.56 o
   0   9   0         56.10         53.31         6.31 o
  -4  10   0          0.01          3.23         1.54 o
   4 -10   1          8.40          7.73         2.22 o
   0  -9   1         46.83         36.08         5.23 o
   1  -9   1         31.91         38.22         3.31 o
   2  -9   1        115.57        111.38         5.79 o
   3  -9   1         10.62         15.13         2.54 o
   4  -9   1          5.40         15.49         2.77 o
   5  -9   1          8.37         13.92         2.61 o
   6  -9   1        115.46        114.08         6.34 o
   7  -9   1          9.53         12.30         2.73 o
  -2  -8   1          9.83          9.33         2.26 o
  -1  -8   1         54.20         54.84         4.27 o
   0  -8   1        254.52        262.10         9.31 o
   1  -8   1          2.08          1.62         1.23 o
   2  -8   1        374.26        379.36        12.03 o
   3  -8   1        115.39        106.82         5.55 o
   4  -8   1         59.52         60.53         5.91 o
   5  -8   1          0.00         -1.40         1.40 o
   6  -8   1          0.04         -1.53         3.25 o
   7  -8   1        112.65        117.19         6.42 o
   8  -8   1          9.85         10.47         2.58 o
  -3  -7   1          2.27          0.89         1.51 o
  -2  -7   1          0.03          0.61         1.31 o
  -1  -7   1         31.30         33.64         2.25 o
   0  -7   1          8.50          6.84         1.11 o
   1  -7   1         45.54         47.22         3.18 o
   2  -7   1          1.29          0.40         1.80 o
   3  -7   1          5.25          6.69         1.62 o
   4  -7   1        178.56        179.95         7.00 o
   5  -7   1         10.99         12.58         2.17 o
   6  -7   1        209.97        191.75         7.68 o
   7  -7   1         55.18         49.63         3.94 o
   8  -7   1         56.81         56.18         4.16 o
   9  -7   1          5.99          6.51         1.98 o
  -4  -6   1         37.10         35.63         3.51 o
  -3  -6   1         10.20          8.26         1.97 o
  -2  -6   1         14.49         15.67         3.29 o
  -1  -6   1        248.74        246.69         6.52 o
   0  -6   1        127.56        141.74         4.42 o
   1  -6   1       1756.04       1679.85        30.42 o
   2  -6   1         76.24         80.51         3.56 o
   3  -6   1       1149.05       1103.39        26.08 o
   4  -6   1         61.59         65.64         3.76 o
   5  -6   1         15.61         17.78         2.55 o
   6  -6   1         52.87         56.14         3.79 o
   7  -6   1          0.03          1.86         2.16 o
   8  -6   1          7.30          6.07         2.98 o
   9  -6   1          0.30         -0.18         2.16 o
  -5  -5   1          3.89          7.46         2.05 o
  -4  -5   1         33.04         33.63         3.56 o
  -3  -5   1         12.41         11.04         2.10 o
  -2  -5   1         29.90         34.85         2.02 o
  -1  -5   1       1194.75       1166.37        21.82 o
   0  -5   1         50.29         49.56         2.26 o
   1  -5   1       1861.01       1750.11        31.11 o
   2  -5   1       1140.43       1119.50        20.44 o
   3  -5   1        482.07        483.53         9.58 o
   4  -5   1        110.54        112.08         6.04 o
   5  -5   1         20.38         20.31         2.35 o
   6  -5   1        382.05        351.58        10.63 o
   7  -5   1          2.93          3.63         1.34 o
   8  -5   1        160.45        168.08         6.96 o
   9  -5   1         12.43         18.76         4.78 o
  -6  -4   1         15.69         21.17         3.37 o
  -5  -4   1          3.28          2.50         1.98 o
  -4  -4   1         31.47         33.06         2.96 o
  -3  -4   1         75.35         74.07         5.86 o
  -2  -4   1         64.36         66.53         2.82 o
  -1  -4   1         30.61         31.77         1.70 o
   0  -4   1         55.18         76.82         2.57 o
   1  -4   1        478.52        527.56        10.27 o
   2  -4   1        438.47        429.63         8.48 o
   3  -4   1        372.18        395.28         6.47 o
   4  -4   1       1226.56       1235.20        22.08 o
   5  -4   1        123.30        118.10         3.36 o
   6  -4   1        794.75        759.81        14.81 o
   7  -4   1         23.23         23.41         2.38 o
   8  -4   1         36.25         40.68         6.58 o
   9  -4   1          1.66          5.23         3.16 o
  -7  -3   1         57.99         55.66         4.40 o
  -6  -3   1         47.30         42.86         6.36 o
  -5  -3   1        175.54        170.46         6.95 o
  -4  -3   1        551.44        551.83        14.95 o
  -3  -3   1          8.48          8.54         1.09 o
  -2  -3   1        301.13        305.20         6.79 o
  -1  -3   1        398.04        374.44         7.62 o
   0  -3   1       3556.35       3743.86        63.60 o
   1  -3   1        334.78        348.49         6.88 o
   2  -3   1       3484.23       3593.08        65.43 o
   3  -3   1        180.45        164.33         3.69 o
   4  -3   1          9.58         12.81         0.96 o
   5  -3   1        101.03        100.84         3.07 o
   6  -3   1        316.71        301.85         6.98 o
   7  -3   1          0.79          2.36         0.72 o
   8  -3   1         96.71         93.51         4.70 o
   9  -3   1          0.57          2.35         2.16 o
  -8  -2   1         10.41         22.79         9.16 o
  -7  -2   1         25.55         18.05         2.87 o
  -6  -2   1          0.27          1.98         1.34 o
  -5  -2   1        212.10        198.78         7.30 o
  -4  -2   1         18.20         17.48         2.08 o
  -3  -2   1         54.43         57.98         1.85 o
  -2  -2   1        108.51        117.70         2.96 o
  -1  -2   1         93.85        119.09         2.90 o
   0  -2   1       1292.58       1345.16        23.26 o
   1  -2   1       2927.68       3117.84        70.40 o
   2  -2   1       1365.06       1439.54        24.83 o
   3  -2   1       1316.59       1397.81        24.39 o
   4  -2   1        733.30        778.74        14.41 o
   5  -2   1         57.31         57.15         2.18 o
   6  -2   1        519.12        498.13        10.37 o
   7  -2   1         72.04         71.53         3.08 o
   8  -2   1        214.80        217.12         7.97 o
   9  -2   1          4.35          4.01         1.89 o
  -8  -1   1          0.11         -0.84         0.99 o
  -7  -1   1         39.23         35.41         3.61 o
  -6  -1   1         93.64         84.57         4.52 o
  -5  -1   1          1.11          0.26         1.01 o
  -4  -1   1        269.51        237.82         7.30 o
  -3  -1   1         27.21         34.79         2.10 o
  -2  -1   1        309.55        271.42         5.32 o
  -1  -1   1         10.49          9.57         0.55 o
   0  -1   1        719.26        767.48        13.24 o
   1  -1   1       1230.95       1296.59        19.09 o
   2  -1   1        241.72        255.03         5.01 o
   3  -1   1        680.72        662.43        12.11 o
   4  -1   1         72.33         80.62         2.42 o
   5  -1   1        171.29        173.12         4.40 o
   6  -1   1          4.52          2.79         1.43 o
   7  -1   1          7.13          9.37         2.25 o
   8  -1   1         16.78         21.38         3.65 o
   9  -1   1         28.80         32.93         3.11 o
  -9   0   1          2.86          1.19         1.46 o
  -8   0   1          3.45          3.41         1.80 o
  -7   0   1         94.46         95.57         5.03 o
  -6   0   1          6.30          5.33         1.58 o
  -5   0   1       1115.90       1093.29        25.44 o
  -4   0   1        749.54        804.02        18.84 o
  -3   0   1       1665.24       1744.73        37.43 o
  -2   0   1       5820.12       5208.82       352.74 o
   1   0   1       5010.36       4059.40       160.03 o
   2   0   1       1043.91       1029.40        17.95 o
   3   0   1        160.29        161.34         3.70 o
   4   0   1        602.67        615.79        11.71 o
   5   0   1        602.59        580.71        11.41 o
   6   0   1         25.56         26.14         1.99 o
   7   0   1         72.02         77.94         4.42 o
   8   0   1         48.28         49.29         3.70 o
   9   0   1          0.07          1.09         1.22 o
  -9   1   1         27.10         33.50         5.32 o
  -8   1   1          5.14          9.54         2.19 o
  -7   1   1         18.75         21.78         2.58 o
  -6   1   1         60.81         56.50         3.46 o
  -5   1   1        978.64        973.68        18.03 o
  -4   1   1       1449.43       1512.70        26.55 o
  -3   1   1       2405.20       2571.03        43.80 o
  -2   1   1       5962.73       5566.24       156.90 o
  -1   1   1        208.40        217.61         3.46 o
   0   1   1       1425.93       1589.68        23.34 o
   1   1   1        745.56        787.16        13.82 o
   2   1   1       2030.37       2060.58        35.34 o
   3   1   1       1044.45       1105.59        19.75 o
   4   1   1        142.12        128.82         3.41 o
   5   1   1        104.73         98.51         4.50 o
   6   1   1          4.59          4.33         1.23 o
   7   1   1         14.59         11.02         2.25 o
   8   1   1          5.64          6.50         4.74 o
  -9   2   1          1.87         -0.32         1.07 o
  -8   2   1          4.60          4.16         1.69 o
  -7   2   1          0.07          0.54         0.95 o
  -6   2   1        311.83        306.93         7.03 o
  -5   2   1        787.53        794.28        14.96 o
  -4   2   1        436.03        418.68        11.34 o
  -3   2   1        258.28        243.30         5.01 o
  -2   2   1       1999.45       2000.21        29.35 o
  -1   2   1          6.58          2.13         0.50 o
   0   2   1        723.67        747.15        13.28 o
   1   2   1          3.77          5.42         0.64 o
   2   2   1          2.50          0.56         0.41 o
   3   2   1          5.58          6.95         0.86 o
   4   2   1         48.25         47.66         2.93 o
   5   2   1         89.24         89.26         3.63 o
   6   2   1          5.51          4.95         1.55 o
   7   2   1         83.64         79.89         4.75 o
   8   2   1          0.57          1.67         2.12 o
  -9   3   1         17.72         22.01         4.87 o
  -8   3   1         21.33         23.09         4.96 o
  -7   3   1          6.35         10.01         1.76 o
  -6   3   1        141.18        148.96         4.24 o
  -5   3   1         11.66         10.52         1.05 o
  -4   3   1       2439.37       2503.71        43.08 o
  -3   3   1        178.54        221.63         6.27 o
  -2   3   1        176.06        187.62         3.20 o
  -1   3   1        207.41        217.95         4.60 o
   0   3   1        212.33        233.19         5.01 o
   1   3   1       1509.61       1553.29        27.30 o
   2   3   1         18.46         15.52         1.09 o
   3   3   1        486.22        495.37        10.18 o
   4   3   1        250.90        249.75         6.75 o
   5   3   1          0.45          1.26         1.03 o
   6   3   1          1.59          4.33         1.51 o
   7   3   1         23.22         23.95         3.08 o
  -9   4   1         21.49         13.44         3.97 o
  -8   4   1         10.47         10.55         3.70 o
  -7   4   1          0.88          2.98         1.06 o
  -6   4   1        124.69        130.98         6.77 o
  -5   4   1        739.43        739.92        14.03 o
  -4   4   1        108.38         96.74         4.02 o
  -3   4   1       3666.71       3812.37        80.42 o
  -2   4   1          6.00          7.06         0.81 o
  -1   4   1        162.91        174.29         4.19 o
   0   4   1        142.89        157.92         4.03 o
   1   4   1        934.22        962.03        17.88 o
   2   4   1         29.81         23.08         1.41 o
   3   4   1        741.86        721.82        14.83 o
   4   4   1         45.52         40.63         3.09 o
   5   4   1         12.77         12.62         2.38 o
   6   4   1         15.35         15.94         2.79 o
  -9   5   1         25.02         33.02         6.22 o
  -8   5   1        101.08        109.96         8.84 o
  -7   5   1        139.48        134.24         7.17 o
  -6   5   1        183.36        170.94         6.54 o
  -5   5   1        398.46        383.23        10.98 o
  -4   5   1        117.07        112.06         5.46 o
  -3   5   1        129.33        123.09         4.81 o
  -2   5   1         72.40         66.06         2.22 o
  -1   5   1          3.93          5.58         0.96 o
   0   5   1         41.15         40.30         2.01 o
   1   5   1          2.36          1.98         0.75 o
   2   5   1         39.33         41.22         2.19 o
   3   5   1          0.81          1.05         0.97 o
   4   5   1          8.08         13.60         2.39 o
   5   5   1         17.99         23.99         2.92 o
  -9   6   1         40.69         43.93         5.95 o
  -8   6   1         17.69         15.99         2.70 o
  -7   6   1         55.83         56.21         3.90 o
  -6   6   1          1.80          1.44         1.32 o
  -5   6   1       1181.00       1147.87        27.41 o
  -4   6   1        215.42        230.17         7.89 o
  -3   6   1       2787.97       2668.82        58.20 o
  -2   6   1        104.15        111.58         3.46 o
  -1   6   1        283.79        285.02         6.86 o
   0   6   1          0.11          0.73         0.61 o
   1   6   1         30.32         27.72         2.12 o
   2   6   1         31.24         28.75         2.89 o
   3   6   1         66.73         62.03         4.05 o
   4   6   1          0.36          0.92         1.23 o
  -9   7   1          0.91          1.53         2.62 o
  -8   7   1          5.32          3.19         1.53 o
  -7   7   1         20.75         23.06         3.20 o
  -6   7   1         93.01        103.14         5.41 o
  -5   7   1        176.52        176.04         7.12 o
  -4   7   1        154.85        174.59         6.94 o
  -3   7   1          0.58          1.88         1.17 o
  -2   7   1         96.69        109.63         5.46 o
  -1   7   1         14.34          9.78         1.79 o
   0   7   1        151.76        150.83         4.87 o
   1   7   1         42.41         41.42         2.87 o
   2   7   1         68.85         66.23         4.26 o
   3   7   1         71.19         71.96         4.92 o
  -8   8   1         59.54         62.14         4.61 o
  -7   8   1          7.91         10.95         3.25 o
  -6   8   1         54.97         53.24         4.10 o
  -5   8   1         16.00         15.84         2.76 o
  -4   8   1          0.43         -0.39         1.94 o
  -3   8   1          0.03         -1.01         1.05 o
  -2   8   1          0.26         -0.23         1.58 o
  -1   8   1          1.35          0.74         1.07 o
   0   8   1         36.99         40.92         3.29 o
   1   8   1          1.85          1.26         2.07 o
   2   8   1          0.06         -0.63         1.45 o
  -7   9   1          0.08         -0.87         1.26 o
  -6   9   1        109.97        106.84         6.05 o
  -5   9   1         22.46         25.82         3.65 o
  -4   9   1        166.91        174.62        10.78 o
  -3   9   1        157.79        164.01         9.20 o
  -2   9   1          0.01         -0.62         1.40 o
  -1   9   1         63.68         61.14         4.20 o
   0   9   1         17.71         19.65         2.90 o
   0  -9   2         10.75         14.52         4.06 o
   1  -9   2          1.65          5.42         2.03 o
   2  -9   2         15.09         20.20         3.03 o
   3  -9   2         11.91         16.43         4.78 o
   4  -9   2          9.67         12.45         2.49 o
   5  -9   2         11.89          5.76         2.39 o
   6  -9   2         10.25          8.66         2.93 o
   7  -9   2         96.30         84.33         5.54 o
  -2  -8   2          2.54          6.39         1.94 o
  -1  -8   2          0.92          0.83         1.17 o
   0  -8   2          0.35          0.41         0.87 o
   1  -8   2        290.41        260.66        12.40 o
   2  -8   2        129.34        134.88         6.25 o
   3  -8   2        134.59        136.93         6.34 o
   4  -8   2        309.00        298.63        10.45 o
   5  -8   2          0.29         -0.94         1.14 o
   6  -8   2          0.00         -0.89         1.13 o
   7  -8   2          2.13          2.10         1.67 o
   8  -8   2        111.24        121.23         6.55 o
  -3  -7   2          4.68          3.89         2.98 o
  -2  -7   2          4.42          6.72         1.99 o
  -1  -7   2          1.95          2.29         0.95 o
   0  -7   2         91.73         97.56         3.42 o
   1  -7   2         12.88         13.54         1.62 o
   2  -7   2          0.01         -0.60         0.60 o
   3  -7   2         13.89         19.20         2.33 o
   4  -7   2          0.68          1.45         1.26 o
   5  -7   2         22.96         29.15         2.97 o
   6  -7   2         44.73         40.93         3.44 o
   7  -7   2        133.99        137.64        14.61 o
   8  -7   2         18.60         16.06         2.77 o
   9  -7   2         59.59         69.40         4.72 o
  -4  -6   2         53.22         57.21         5.50 o
  -3  -6   2          0.51         -0.94         1.35 o
  -2  -6   2        310.94        308.65        10.25 o
  -1  -6   2         76.63         74.75         3.17 o
   0  -6   2        126.80        113.98         3.91 o
   1  -6   2         57.03         55.84         2.52 o
   2  -6   2        123.12        128.64         3.92 o
   3  -6   2         17.87         20.33         3.20 o
   4  -6   2          5.07          3.51         1.43 o
   5  -6   2         84.26         85.23         4.52 o
   6  -6   2         26.35         22.92         2.73 o
   7  -6   2          8.53          9.44         2.08 o
   8  -6   2         43.56         39.02         3.37 o
   9  -6   2         21.44         18.58         4.87 o
  -5  -5   2         18.61         16.37         3.03 o
  -4  -5   2        156.77        169.94         7.40 o
  -3  -5   2        137.70        152.05         6.53 o
  -2  -5   2        227.27        239.24         6.22 o
  -1  -5   2        221.15        224.65         5.84 o
   0  -5   2          3.65          4.58         0.94 o
   1  -5   2        266.78        265.35         5.49 o
   2  -5   2         10.91          8.43         1.08 o
   3  -5   2       1977.02       1916.55        33.77 o
   4  -5   2         39.04         28.05         2.57 o
   5  -5   2         33.97         36.25         2.79 o
   6  -5   2         22.82         25.04         2.95 o
   7  -5   2        198.56        193.58         7.33 o
   8  -5   2         42.68         43.33         3.47 o
   9  -5   2        100.02        105.09         8.75 o
  -6  -4   2         45.69         48.80         4.05 o
  -5  -4   2          8.70          7.89         2.20 o
  -4  -4   2        132.10        138.67         6.22 o
  -3  -4   2        119.06        118.64         5.33 o
  -2  -4   2         44.15         49.74         2.27 o
  -1  -4   2        291.54        312.79         7.01 o
   0  -4   2        126.88        109.83         3.24 o
   1  -4   2          6.68          8.72         0.87 o
   2  -4   2        300.44        339.65         7.07 o
   3  -4   2        354.83        342.44         7.08 o
   4  -4   2         84.38        113.32         3.10 o
   5  -4   2        223.77        214.05         5.21 o
   6  -4   2          1.50          1.68         0.68 o
   7  -4   2         29.69         30.45         2.60 o
   8  -4   2          1.36         -0.90         1.71 o
   9  -4   2          0.14          1.44         2.44 o
  -7  -3   2          4.64          4.13         2.48 o
  -6  -3   2         86.19         76.07         4.85 o
  -5  -3   2        310.95        313.99        10.46 o
  -4  -3   2         47.59         45.01         3.28 o
  -3  -3   2       1868.79       1809.47        32.17 o
  -2  -3   2          0.21          0.97         0.44 o
  -1  -3   2        772.17        779.14        14.48 o
   0  -3   2        235.90        247.84         5.35 o
   1  -3   2       1274.03       1389.61        21.22 o
   2  -3   2       2409.39       2518.91        43.21 o
   3  -3   2       2245.57       2392.71        41.19 o
   4  -3   2       1017.96        933.44        17.12 o
   5  -3   2         23.21         21.31         1.43 o
   6  -3   2        249.45        245.27         6.08 o
   7  -3   2         46.49         42.91         2.25 o
   8  -3   2          1.79          1.48         1.26 o
   9  -3   2         10.30         15.43         3.97 o
  -8  -2   2          0.71          0.99         1.76 o
  -7  -2   2         51.14         45.42         3.83 o
  -6  -2   2          8.00         11.03         2.23 o
  -5  -2   2        115.54        107.29         5.04 o
  -4  -2   2          0.58         -0.08         0.78 o
  -3  -2   2       1794.65       1734.06        30.45 o
  -2  -2   2        454.59        459.26         8.90 o
  -1  -2   2       1696.48       1706.47        29.55 o
   0  -2   2        285.24        310.86         6.14 o
   1  -2   2       1037.39       1106.13        19.39 o
   2  -2   2        863.89        865.41        15.42 o
   3  -2   2       1946.42       2042.52        35.25 o
   4  -2   2        850.42        867.88        15.96 o
   5  -2   2        112.42        114.18         3.41 o
   6  -2   2         58.20         62.68         2.62 o
   7  -2   2         11.59         17.51         3.34 o
   8  -2   2          0.02         -0.10         1.04 o
   9  -2   2         17.41         16.17         2.50 o
  -8  -1   2          1.93          0.23         1.11 o
  -7  -1   2         28.53         25.92         3.16 o
  -6  -1   2          0.16          2.32         5.95 o
  -5  -1   2          0.01         -0.72         0.95 o
  -4  -1   2        124.86        118.44         4.72 o
  -3  -1   2        305.65        344.35         9.15 o
  -2  -1   2       1178.97       1228.80        21.47 o
  -1  -1   2         34.14         35.18         2.17 o
   0  -1   2          0.16         -0.90         0.99 o
   1  -1   2        194.29        198.69         3.99 o
   2  -1   2        256.13        258.22         5.17 o
   3  -1   2       1025.09       1042.77        18.59 o
   4  -1   2          7.74          7.34         0.95 o
   5  -1   2        504.47        521.26        10.50 o
   6  -1   2          0.01         -1.03         1.53 o
   7  -1   2         12.96          9.25         2.35 o
   8  -1   2         72.18         77.26         3.65 o
   9  -1   2         20.02         22.63         2.98 o
  -9   0   2          0.11          0.50         1.22 o
  -8   0   2         35.11         31.95         3.47 o
  -7   0   2          0.27         -0.13         1.26 o
  -6   0   2        360.56        365.28        11.08 o
  -5   0   2        109.80        100.57         4.57 o
  -4   0   2       2395.24       2343.29        50.38 o
  -3   0   2       1306.47       1412.28        24.60 o
  -2   0   2       6831.35       5998.42       354.44 o
  -1   0   2        385.52        402.43         7.31 o
   0   0   2         40.56         37.86         1.93 o
   1   0   2        446.56        451.90         8.09 o
   2   0   2         37.60         40.43         1.42 o
   3   0   2       1869.23       1803.13        31.30 o
   4   0   2        238.13        221.46         5.12 o
   5   0   2         86.39         76.40         2.85 o
   6   0   2         99.26         89.02         4.46 o
   7   0   2         81.52         87.97         4.69 o
   8   0   2          0.02          2.26         1.23 o
  -9   1   2         24.77         30.89         3.22 o
  -8   1   2          3.10          6.93         2.03 o
  -7   1   2        252.21        232.34         8.48 o
  -6   1   2        491.02        480.82        13.17 o
  -5   1   2         75.60         74.11         2.40 o
  -4   1   2       6228.81       6414.65       108.10 o
  -3   1   2       1159.39       1147.81        20.22 o
  -1   1   2       3418.32       3392.18        92.28 o
   0   1   2       3250.26       3258.56        66.35 o
   1   1   2        762.44        798.49        14.11 o
   2   1   2        383.92        375.31         7.32 o
   3   1   2       1424.98       1496.49        26.40 o
   4   1   2        298.18        284.46         6.37 o
   5   1   2        115.91        114.18         4.85 o
   6   1   2         58.44         59.26         3.67 o
   7   1   2          8.55         13.61         1.87 o
   8   1   2          8.25          8.48         2.03 o
  -9   2   2         17.02         18.66         2.92 o
  -8   2   2          0.96          0.59         1.23 o
  -7   2   2          3.16          4.01         1.35 o
  -6   2   2          0.10         -0.17         0.62 o
  -5   2   2         18.29         20.81         1.35 o
  -4   2   2         74.94         73.73         2.31 o
  -3   2   2        286.97        294.02         5.96 o
  -2   2   2          2.07          3.27         0.53 o
  -1   2   2       1075.48       1083.28        18.85 o
   0   2   2        381.68        368.68         6.99 o
   1   2   2       1335.70       1369.61        20.67 o
   2   2   2        769.29        746.65        13.85 o
   3   2   2        699.71        719.09        13.68 o
   4   2   2        339.38        316.07         7.13 o
   5   2   2        132.72        130.19         5.48 o
   6   2   2         65.75         64.43         3.30 o
   7   2   2          0.10          0.40         1.04 o
  -9   3   2          4.00          9.38         3.43 o
  -8   3   2         72.24         73.79         7.31 o
  -7   3   2         32.53         36.09         3.65 o
  -6   3   2         32.62         29.02         1.76 o
  -5   3   2          5.08          3.86         1.22 o
  -4   3   2        140.21        148.75         3.69 o
  -3   3   2        825.87        872.39        15.74 o
  -2   3   2         79.12         92.66         3.81 o
  -1   3   2         19.46         18.66         0.96 o
   0   3   2         12.45          8.52         0.78 o
   1   3   2        684.47        736.00        13.71 o
   2   3   2         24.70         21.47         1.36 o
   3   3   2          0.86         -0.60         0.76 o
   4   3   2          7.38          9.44         1.78 o
   5   3   2         42.62         39.19         2.52 o
   6   3   2         34.31         42.09         3.34 o
   7   3   2          1.79          4.57         1.40 o
  -9   4   2         10.12         17.14         4.69 o
  -8   4   2         66.04         61.61         6.49 o
  -7   4   2          6.50          5.35         1.49 o
  -6   4   2          2.93          4.02         1.33 o
  -5   4   2        377.95        361.80         7.65 o
  -4   4   2       1301.70       1244.81        28.18 o
  -3   4   2         38.96         28.31         2.07 o
  -2   4   2       4309.70       4606.26        78.06 o
  -1   4   2        299.61        332.01         6.95 o
   0   4   2        740.27        828.15        13.45 o
   1   4   2          1.88          2.72         0.71 o
   2   4   2        221.51        212.44         4.61 o
   3   4   2        262.52        248.55         8.19 o
   4   4   2         12.54         12.92         1.76 o
   5   4   2        205.90        202.25         7.93 o
   6   4   2         23.98         26.64         3.61 o
  -9   5   2          5.69          6.86         2.98 o
  -8   5   2          8.98          8.30         3.79 o
  -7   5   2         23.06         20.23         2.66 o
  -6   5   2         85.67         77.62         4.19 o
  -5   5   2         11.03         11.54         2.03 o
  -4   5   2         11.09         13.63         1.97 o
  -3   5   2          0.39         -0.70         0.70 o
  -2   5   2        291.53        297.06         9.21 o
  -1   5   2         56.15         55.38         2.72 o
   0   5   2        146.06        140.74         3.54 o
   1   5   2         34.78         36.30         1.96 o
   2   5   2         66.10         72.05         2.54 o
   3   5   2         93.52         93.01         3.85 o
   4   5   2          2.56          2.56         1.30 o
   5   5   2         28.64         33.97         3.19 o
  -9   6   2          7.90          7.04         3.34 o
  -8   6   2        243.81        251.88         9.27 o
  -7   6   2         91.70         91.29         4.94 o
  -6   6   2         84.45         85.27         4.62 o
  -5   6   2        110.04        117.68         5.42 o
  -4   6   2        137.92        123.66         5.38 o
  -3   6   2         23.28         17.91         3.43 o
  -2   6   2        116.93        116.74         3.57 o
  -1   6   2         70.52         57.00         2.57 o
   0   6   2         94.65         90.29         3.34 o
   1   6   2          2.95          0.86         1.09 o
   2   6   2         19.14         19.04         1.79 o
   3   6   2          6.81          7.72         1.81 o
   4   6   2          0.08          0.69         1.08 o
  -9   7   2         56.17         54.03         7.13 o
  -8   7   2         11.02          9.70         2.26 o
  -7   7   2        110.81        114.33         5.91 o
  -6   7   2          4.08          4.66         1.71 o
  -5   7   2          0.01         -0.84         1.05 o
  -4   7   2          6.24          3.14         2.35 o
  -3   7   2        193.18        201.57         7.46 o
  -2   7   2        132.17        121.99         5.33 o
  -1   7   2         56.24         58.51         3.57 o
   0   7   2         33.05         27.48         1.98 o
   1   7   2         33.63         31.31         1.98 o
   2   7   2         15.03         20.37         2.90 o
   3   7   2          1.16          1.20         1.14 o
  -8   8   2         38.20         34.41         5.55 o
  -7   8   2         29.33         32.60         6.13 o
  -6   8   2         17.42         16.10         2.77 o
  -5   8   2          0.19          0.12         1.58 o
  -4   8   2         10.51         13.39         2.36 o
  -3   8   2         11.04         13.92         2.36 o
  -2   8   2         28.41         33.06         3.03 o
  -1   8   2          5.14          9.04         1.94 o
   0   8   2          8.31          7.91         1.85 o
   1   8   2          6.37          8.93         3.07 o
  -7   9   2         46.36         45.04         4.07 o
  -6   9   2          0.24          1.47         1.36 o
  -5   9   2         17.26         18.19         3.16 o
  -4   9   2         39.39         32.11         3.66 o
  -3   9   2         22.39         23.80         3.29 o
  -2   9   2         93.53         88.15         5.09 o
  -1   9   2         27.98         25.15         3.34 o
   0  -9   3         11.77         11.64         3.52 o
   1  -9   3          2.22          1.44         1.02 o
   2  -9   3          5.25         10.27         2.19 o
   3  -9   3          1.20          1.35         1.22 o
   4  -9   3         14.70         17.49         4.42 o
   5  -9   3          0.04         -0.39         2.26 o
   6  -9   3         22.85         30.13         3.59 o
   7  -9   3         10.43          9.61         3.47 o
  -1  -8   3         93.49         95.80         8.30 o
   0  -8   3         14.34          8.17         1.58 o
   1  -8   3          0.93          1.95         1.12 o
   2  -8   3         21.08         26.73         3.01 o
   3  -8   3        423.43        458.72        13.88 o
   4  -8   3          9.68          6.14         2.06 o
   5  -8   3        400.38        417.57        13.31 o
   6  -8   3         58.26         54.55         4.25 o
   7  -8   3          0.22          3.31         1.78 o
   8  -8   3          4.03          4.18         1.82 o
  -3  -7   3          1.97          3.37         1.55 o
  -2  -7   3        223.95        231.17         9.08 o
  -1  -7   3         82.46         87.07         4.84 o
   0  -7   3         50.96         55.74         2.59 o
   1  -7   3        135.79        127.96         4.38 o
   2  -7   3        107.10        113.94         5.25 o
   3  -7   3         44.13         46.90         3.33 o
   4  -7   3         70.13         64.50         4.03 o
   5  -7   3         14.77         21.75         3.07 o
   6  -7   3        134.67        133.34         6.33 o
   7  -7   3         50.40         57.08         5.10 o
   8  -7   3          3.36          4.28         2.44 o
   9  -7   3         16.01         19.50         3.21 o
  -4  -6   3          0.04          0.85         1.31 o
  -3  -6   3        200.84        188.23         7.91 o
  -2  -6   3         48.80         51.57         3.81 o
  -1  -6   3        304.70        297.14         7.55 o
   0  -6   3        211.63        221.88         6.00 o
   1  -6   3          0.05          1.83         0.91 o
   2  -6   3         96.21         95.19         3.35 o
   3  -6   3       1120.87       1074.08        25.60 o
   4  -6   3        279.68        254.96         8.51 o
   5  -6   3        285.52        276.20         9.14 o
   6  -6   3          1.19          1.59         1.36 o
   7  -6   3         91.00         95.75         5.07 o
   8  -6   3          5.28          3.68         1.54 o
   9  -6   3          0.21         -1.80         1.80 o
  -5  -5   3         12.32          8.75         2.36 o
  -4  -5   3          2.73          2.51         2.62 o
  -3  -5   3        365.44        345.15        11.08 o
  -2  -5   3          5.01          4.15         0.97 o
  -1  -5   3        203.66        194.59         5.30 o
   0  -5   3         93.23         92.58         3.21 o
   1  -5   3         73.87         74.69         2.48 o
   2  -5   3        291.05        267.20         6.25 o
   3  -5   3        542.96        518.32        10.56 o
   4  -5   3       1318.20       1288.47        23.51 o
   5  -5   3        183.04        177.85         6.59 o
   6  -5   3          7.49          9.59         2.80 o
   7  -5   3         23.63         21.01         2.70 o
   8  -5   3          3.72          5.74         2.75 o
   9  -5   3         51.03         49.16         6.04 o
  -6  -4   3          5.81          4.03         1.89 o
  -5  -4   3        107.53        114.89         6.02 o
  -4  -4   3         13.68         12.96         2.39 o
  -3  -4   3         29.44         29.87         2.93 o
  -2  -4   3       1776.76       1731.37        31.07 o
  -1  -4   3         11.25         10.48         1.14 o
   0  -4   3       1536.40       1562.81        27.89 o
   1  -4   3         15.14         12.64         1.01 o
   3  -4   3        940.71        962.65        17.78 o
   4  -4   3        139.10        125.49         3.52 o
   5  -4   3       1789.97       1774.96        31.71 o
   6  -4   3         72.21         67.91         2.75 o
   7  -4   3        373.61        389.14        11.53 o
   8  -4   3          3.11          7.85         2.98 o
   9  -4   3         24.42         26.52         5.32 o
  -7  -3   3          3.70          1.98         2.35 o
  -6  -3   3          0.52          0.24         1.45 o
  -5  -3   3          9.49         10.99         2.89 o
  -4  -3   3          2.57          1.70         1.80 o
  -3  -3   3        946.68        912.51        22.03 o
  -2  -3   3         35.47         28.53         2.51 o
  -1  -3   3       1821.70       1871.54        32.80 o
   0  -3   3       1615.07       1786.18        31.22 o
   1  -3   3       1790.51       1942.77        29.34 o
   2  -3   3       3571.01       3843.26        70.20 o
   3  -3   3         72.59         80.87         2.48 o
   4  -3   3       1746.54       1776.23        31.28 o
   5  -3   3         28.60         28.21         1.69 o
   6  -3   3          8.47         14.07         1.91 o
   7  -3   3          1.08          0.94         1.27 o
   8  -3   3          3.66          3.14         1.30 o
   9  -3   3         22.41         19.94         4.42 o
  -7  -2   3         10.33          6.03         2.14 o
  -6  -2   3        154.94        147.63         6.66 o
  -5  -2   3         87.95         77.79         4.31 o
  -4  -2   3         45.75         45.98         4.74 o
  -3  -2   3        175.06        182.11         4.22 o
  -2  -2   3        615.15        597.50        11.32 o
  -1  -2   3       3558.90       3620.96        61.55 o
   0  -2   3         86.21         90.17         2.45 o
   1  -2   3        960.15        973.18        17.31 o
   2  -2   3        307.05        301.04         6.14 o
   3  -2   3         21.80         17.54         1.10 o
   4  -2   3         35.10         36.84         1.73 o
   5  -2   3        123.48        117.60         3.57 o
   6  -2   3         34.59         39.09         2.09 o
   7  -2   3         99.29         99.03         4.70 o
   8  -2   3          0.16          1.57         1.24 o
   9  -2   3          0.49          0.06         0.83 o
  -8  -1   3          3.07          4.89         1.81 o
  -7  -1   3         14.19         15.58         3.79 o
  -6  -1   3          3.48          2.23         2.39 o
  -5  -1   3          4.93          5.20         1.56 o
  -4  -1   3          8.90         12.87         1.91 o
  -3  -1   3          6.25          4.66         1.53 o
  -2  -1   3        828.56        862.16        15.51 o
  -1  -1   3        421.17        429.74         8.10 o
   0  -1   3        154.16        151.78         3.35 o
   1  -1   3        329.17        339.18         6.53 o
   2  -1   3       1488.21       1465.08        25.43 o
   3  -1   3         44.66         48.18         2.28 o
   4  -1   3       3146.31       3164.79        54.35 o
   5  -1   3        154.22        148.83         4.14 o
   6  -1   3       1495.46       1449.01        26.52 o
   7  -1   3          8.40         11.54         2.04 o
   8  -1   3         23.26         19.74         2.90 o
   9  -1   3         16.71         17.28         2.89 o
  -8   0   3          0.01         -0.19         1.23 o
  -7   0   3          1.87          4.52         1.67 o
  -6   0   3          7.39          8.77         1.94 o
  -5   0   3         16.43         18.32         2.75 o
  -4   0   3          0.54          1.07         1.08 o
  -3   0   3        476.83        525.08         9.93 o
  -2   0   3        299.32        276.77         5.59 o
  -1   0   3        689.99        701.21        12.62 o
   0   0   3       1332.31       1439.80        24.70 o
   1   0   3       8495.08       6227.93       394.62 o
   2   0   3          5.76          4.72         0.66 o
   3   0   3        417.24        445.40        21.08 o
   4   0   3          0.86         -0.45         0.70 o
   5   0   3         25.85         21.59         1.51 o
   6   0   3         78.88         93.66         4.59 o
   7   0   3          0.07          1.22         1.35 o
   8   0   3         86.99         94.48         4.21 o
  -9   1   3         36.00         31.11         3.25 o
  -8   1   3        351.34        323.94        11.10 o
  -7   1   3        163.90        163.74         6.69 o
  -6   1   3       1041.04       1001.73        24.05 o
  -5   1   3          2.14          3.19         0.73 o
  -4   1   3        100.83        104.73         2.93 o
  -3   1   3         31.86         32.65         1.36 o
  -2   1   3       4252.60       4197.72        61.29 o
  -1   1   3       3778.16       3979.76        67.08 o
   1   1   3       1094.99       1066.06        16.10 o
   2   1   3         34.36         30.21         1.32 o
   3   1   3        237.28        220.92         5.11 o
   4   1   3        218.35        208.51         5.13 o
   5   1   3         96.50         91.73         4.27 o
   6   1   3         15.57         15.11         2.23 o
   7   1   3          6.73          6.33         1.68 o
   8   1   3          1.51          2.73         2.06 o
  -9   2   3         48.95         46.37         5.77 o
  -8   2   3         12.50         11.52         2.30 o
  -7   2   3         66.01         65.05         3.83 o
  -6   2   3        749.06        757.84        18.76 o
  -5   2   3        202.43        203.34         4.97 o
  -4   2   3        508.75        543.47        10.54 o
  -3   2   3        136.52        145.21         3.53 o
  -2   2   3          2.25          3.13         0.91 o
  -1   2   3          2.51          2.08         0.43 o
   0   2   3         56.61         63.40         1.64 o
   1   2   3         14.72         16.67         0.97 o
   2   2   3         35.41         37.27         1.62 o
   3   2   3        396.10        395.98         8.34 o
   4   2   3         13.70         13.73         1.46 o
   5   2   3         43.07         31.89         2.61 o
   6   2   3         62.11         57.26         3.76 o
   7   2   3          0.10          0.34         0.89 o
  -9   3   3         17.80         22.64         4.96 o
  -8   3   3        122.95        137.65         9.74 o
  -7   3   3          8.30         11.80         1.90 o
  -6   3   3        869.49        841.16        16.21 o
  -5   3   3        202.17        189.04         4.73 o
  -4   3   3        118.82        113.04         3.14 o
  -3   3   3        386.85        389.67         7.77 o
  -2   3   3        106.79        131.19         3.22 o
  -1   3   3        856.09        949.32        17.07 o
   0   3   3        126.70        138.91         3.49 o
   1   3   3         62.75         77.81         2.17 o
   2   3   3         18.96         23.03         1.58 o
   3   3   3          5.63          7.21         1.09 o
   4   3   3          0.96          1.61         0.95 o
   5   3   3         43.34         45.48         3.25 o
   6   3   3          2.80          6.27         1.38 o
   7   3   3         20.80         12.36         3.25 o
  -9   4   3         49.27         48.44         6.13 o
  -8   4   3          0.08         -1.08         1.80 o
  -7   4   3        131.36        136.49         5.53 o
  -6   4   3          8.29          9.53         1.77 o
  -5   4   3         22.83         24.05         2.79 o
  -4   4   3          0.21          0.99         0.72 o
  -3   4   3       1116.94       1119.78        20.11 o
  -2   4   3        531.28        481.31         9.43 o
  -1   4   3        752.11        780.99        14.59 o
   0   4   3       2578.87       2551.97        44.28 o
   1   4   3         17.69         14.14         1.25 o
   2   4   3        217.02        200.67         5.29 o
   3   4   3        398.92        411.60         9.23 o
   4   4   3          6.77          6.15         1.59 o
   5   4   3          0.25          2.00         1.34 o
   6   4   3         27.03         25.44         4.96 o
  -9   5   3          1.58          1.62         2.44 o
  -8   5   3          4.95          1.71         2.44 o
  -7   5   3        194.28        210.91         7.77 o
  -6   5   3        219.94        205.02         7.35 o
  -5   5   3        412.22        409.28        11.62 o
  -4   5   3         65.89         72.87         3.75 o
  -3   5   3         12.88         13.59         0.94 o
  -2   5   3        270.12        259.29         5.92 o
  -1   5   3         67.06         73.80         2.65 o
   0   5   3        395.20        357.36         7.99 o
   1   5   3          3.26          1.49         0.78 o
   2   5   3        172.37        162.72         4.93 o
   3   5   3         12.07         11.68         2.00 o
   4   5   3         25.34         22.92         3.19 o
   5   5   3          3.32          0.63         1.44 o
  -9   6   3         79.72         84.97         8.21 o
  -8   6   3          4.18          3.77         1.54 o
  -7   6   3        178.40        176.52         7.25 o
  -6   6   3         99.67         93.97         4.87 o
  -5   6   3         78.13         75.26         4.25 o
  -4   6   3          1.19          1.46         1.20 o
  -3   6   3        162.97        155.20         8.07 o
  -2   6   3         31.75         26.81         1.66 o
  -1   6   3         22.59         18.11         1.52 o
   0   6   3         30.78         34.50         2.04 o
   1   6   3         41.78         49.83         2.16 o
   2   6   3          1.89          0.86         0.74 o
   3   6   3          6.11          5.62         1.36 o
   4   6   3         11.94          8.57         2.98 o
  -9   7   3         11.61         17.05         4.78 o
  -8   7   3         35.13         37.80         4.06 o
  -7   7   3        150.78        139.57         6.60 o
  -6   7   3         86.52         89.13         5.06 o
  -5   7   3         72.96         66.11         4.13 o
  -4   7   3         14.67         16.97         2.51 o
  -3   7   3        333.79        330.40        10.39 o
  -2   7   3        182.64        161.53         6.41 o
  -1   7   3        309.45        317.29        11.01 o
   0   7   3          0.29          2.30         1.14 o
   1   7   3         75.85         78.42         3.43 o
   2   7   3         84.84         91.01         4.88 o
   3   7   3          0.52          2.98         1.71 o
  -8   8   3          0.05          0.03         1.10 o
  -7   8   3         79.56         85.99         5.34 o
  -6   8   3          4.54          4.04         3.97 o
  -5   8   3         25.44         36.84         3.43 o
  -4   8   3         23.75         19.14         2.80 o
  -3   8   3          6.78          3.46         1.53 o
  -2   8   3          8.32         10.01         2.10 o
  -1   8   3        147.64        142.07         7.85 o
   0   8   3         37.77         39.24         3.28 o
   1   8   3         35.96         30.31         4.33 o
  -7   9   3         25.68         29.15         3.64 o
  -6   9   3          8.13          5.07         2.26 o
  -5   9   3          2.24         -0.51         1.32 o
  -4   9   3         40.96         32.15         3.43 o
  -3   9   3          3.94          5.28         1.84 o
  -2   9   3         29.95         33.99         7.40 o
  -1   9   3          4.00          4.52         1.53 o
   1  -9   4          1.36         -0.33         0.88 o
   2  -9   4         19.96         23.14         3.22 o
   3  -9   4         35.18         30.82         6.31 o
   4  -9   4        134.23        150.06         7.21 o
   5  -9   4         46.66         42.56         4.65 o
   6  -9   4        106.05        101.26         5.95 o
   7  -9   4         23.35         24.13         3.54 o
  -1  -8   4          5.47          3.51         1.90 o
   0  -8   4        216.91        233.60         7.77 o
   1  -8   4         65.21         63.65         4.09 o
   2  -8   4         49.30         53.97         3.88 o
   3  -8   4         40.22         38.76         3.38 o
   4  -8   4         95.75         90.55         5.25 o
   5  -8   4          0.48          1.59         1.36 o
   6  -8   4         37.72         41.61         3.85 o
   7  -8   4          0.04         -0.07         1.24 o
   8  -8   4         37.80         37.42         3.62 o
  -3  -7   4          5.11          6.08         3.29 o
  -2  -7   4         89.14        100.12         5.71 o
  -1  -7   4          0.36          0.05         1.00 o
   0  -7   4        358.69        356.94         7.92 o
   1  -7   4        169.33        185.20         5.61 o
   2  -7   4         63.85         72.32         4.24 o
   3  -7   4         29.80         35.59         3.02 o
   4  -7   4        127.48        122.12         5.76 o
   5  -7   4         95.78         95.46         7.08 o
   6  -7   4         92.66         88.53         5.21 o
   7  -7   4        184.27        203.68         8.34 o
   8  -7   4         40.64         38.40         3.79 o
   9  -7   4         23.08         30.25         5.14 o
  -4  -6   4          2.71          3.42         1.63 o
  -3  -6   4          5.64          2.98         1.66 o
  -2  -6   4         30.45         32.78         3.29 o
  -1  -6   4         15.93         19.12         1.89 o
   0  -6   4         27.46         27.21         1.91 o
   1  -6   4         54.76         61.85         2.48 o
   2  -6   4         31.13         34.14         2.02 o
   3  -6   4         11.70         11.33         2.71 o
   4  -6   4        511.33        507.38        14.09 o
   5  -6   4         49.39         55.98         3.74 o
   6  -6   4        153.26        155.76         9.52 o
   7  -6   4          2.04          3.21         1.42 o
   8  -6   4         20.10         18.59         2.88 o
   9  -6   4          2.85          1.62         2.80 o
  -5  -5   4         62.15         62.30         5.77 o
  -4  -5   4         78.68         68.50         4.62 o
  -3  -5   4          1.46          0.06         1.18 o
  -2  -5   4          0.04          0.32         0.96 o
  -1  -5   4        206.51        207.21         5.62 o
   0  -5   4        104.87         96.30         3.37 o
   1  -5   4        849.68        847.34        14.30 o
   2  -5   4        188.70        180.89         4.84 o
   3  -5   4        183.62        183.88         4.89 o
   4  -5   4          0.01          0.93         0.82 o
   5  -5   4          0.12         -0.55         1.02 o
   6  -5   4         20.68         22.27         4.33 o
   7  -5   4        104.43         84.45         4.62 o
   8  -5   4         58.45         67.64         4.36 o
   9  -5   4         17.85         22.19         5.05 o
  -6  -4   4         11.32         10.07         2.51 o
  -5  -4   4         46.39         47.31         3.86 o
  -4  -4   4          4.74          2.26         1.41 o
  -3  -4   4         16.38         16.73         2.41 o
  -2  -4   4        476.05        455.16         9.76 o
  -1  -4   4        643.59        595.90        12.02 o
   0  -4   4       2057.06       1930.37        34.17 o
   1  -4   4          1.35          1.35         0.58 o
   2  -4   4       1932.44       1844.82        32.61 o
   3  -4   4        404.49        408.06         8.61 o
   4  -4   4         14.54         15.68         1.30 o
   5  -4   4         87.38         87.61         3.08 o
   6  -4   4        464.68        442.07         9.72 o
   7  -4   4          0.18          0.82         1.18 o
   8  -4   4         15.52         19.66         4.15 o
   9  -4   4         19.39         23.63         5.05 o
  -7  -3   4          3.58          1.88         1.56 o
  -6  -3   4          6.40          6.29         3.11 o
  -5  -3   4         52.55         48.02         3.70 o
  -4  -3   4         29.50         27.58         2.61 o
  -3  -3   4         13.14         15.81         2.23 o
  -2  -3   4        746.15        736.84        14.19 o
  -1  -3   4        150.71        167.76         4.27 o
   0  -3   4         35.42         36.89         1.69 o
   1  -3   4        110.93        135.53         3.14 o
   2  -3   4         22.09         14.06         1.08 o
   3  -3   4         19.84         16.85         1.43 o
   4  -3   4        158.73        138.66         3.86 o
   5  -3   4         15.30         18.70         1.51 o
   6  -3   4         12.02         11.46         1.45 o
   7  -3   4         20.88         16.93         1.67 o
   8  -3   4         24.24         21.41         2.43 o
   9  -3   4          1.22          1.62         1.71 o
  -7  -2   4         61.28         64.81         4.65 o
  -6  -2   4        131.10        135.49        10.51 o
  -5  -2   4         11.51         15.56         2.49 o
  -4  -2   4        193.75        190.71         6.85 o
  -3  -2   4        195.58        197.19         4.67 o
  -2  -2   4        695.55        660.86        12.56 o
  -1  -2   4         19.58         21.96         1.23 o
   0  -2   4       8047.35       7912.29       132.92 o
   1  -2   4        303.90        303.81         5.46 o
   2  -2   4       1415.35       1397.76        24.65 o
   3  -2   4        523.04        483.10         9.53 o
   4  -2   4         88.98         93.89         2.98 o
   5  -2   4         24.69         22.91         1.59 o
   6  -2   4        101.45         97.59         3.59 o
   7  -2   4         12.72         13.83         2.17 o
   8  -2   4          5.44          3.87         3.16 o
   9  -2   4          0.51          1.52         1.80 o
  -8  -1   4          4.34          6.02         2.48 o
  -7  -1   4         12.88         18.20         3.07 o
  -6  -1   4         99.50         87.91         4.83 o
  -5  -1   4        133.99        127.43         5.51 o
  -4  -1   4        155.29        148.48         5.54 o
  -3  -1   4        436.45        419.13         8.38 o
  -2  -1   4         24.02         27.37         1.28 o
  -1  -1   4       4548.16       4577.55        77.35 o
   0  -1   4         59.52         66.98         2.02 o
   1  -1   4       4939.51       4973.86        83.85 o
   2  -1   4        698.28        735.63        13.43 o
   3  -1   4        321.20        329.54         6.91 o
   4  -1   4         29.75         35.00         1.77 o
   5  -1   4         80.86         79.14         3.32 o
   6  -1   4        148.00        144.98         4.38 o
   7  -1   4         21.65         20.50         2.64 o
   8  -1   4         37.23         41.89         3.31 o
   9  -1   4         14.52         22.37         2.13 o
  -8   0   4          0.90          1.86         1.53 o
  -7   0   4          0.69          1.66         1.37 o
  -6   0   4         53.93         47.00         5.37 o
  -5   0   4         84.43         90.18         4.31 o
  -4   0   4         10.09         10.49         0.91 o
  -3   0   4         13.09         15.32         1.03 o
  -2   0   4        181.20        188.77         4.26 o
  -1   0   4         98.12         96.58         2.53 o
   0   0   4       5615.28       5331.13       178.15 o
   1   0   4       3720.19       3701.94        56.61 o
   2   0   4       1611.52       1708.78        29.67 o
   3   0   4        648.52        641.16        12.17 o
   4   0   4        736.04        765.44        14.60 o
   5   0   4         11.35         12.85         1.43 o
   6   0   4        103.33        110.98         5.04 o
   7   0   4         31.29         32.98         2.82 o
   8   0   4          4.97         11.46         2.16 o
  -9   1   4          1.28          4.94         1.72 o
  -8   1   4         74.85         82.01         5.06 o
  -7   1   4        148.51        155.59         6.68 o
  -6   1   4         96.66         95.13         8.70 o
  -5   1   4        197.09        195.74         4.83 o
  -4   1   4         24.45         20.74         1.30 o
  -3   1   4        470.85        468.29         9.13 o
  -2   1   4          1.15          1.09         0.51 o
  -1   1   4       2686.49       2626.99        56.95 o
   0   1   4       6818.43       5954.03       333.10 o
   1   1   4       1653.99       1706.93        25.38 o
   2   1   4       1605.28       1590.25        27.84 o
   3   1   4        749.36        768.05        14.46 o
   4   1   4         96.83         97.82         3.23 o
   5   1   4        148.68        159.61         4.61 o
   6   1   4         37.94         40.95         3.01 o
   7   1   4          5.05          5.10         1.50 o
   8   1   4          7.28         10.37         3.52 o
  -9   2   4         39.60         39.87         5.59 o
  -8   2   4        109.34        105.42         5.42 o
  -7   2   4          0.12          2.26         1.23 o
  -6   2   4         16.66         14.93         2.17 o
  -5   2   4       1134.90       1113.38        20.51 o
  -4   2   4         39.00         40.16         1.79 o
  -3   2   4        634.77        624.09        11.78 o
  -2   2   4        230.67        221.57         4.84 o
  -1   2   4          0.03          1.18         0.47 o
   0   2   4       1907.30       1931.93        33.29 o
   1   2   4        186.72        185.18         4.22 o
   2   2   4       1599.95       1607.56        28.40 o
   3   2   4          0.38         -0.19         0.51 o
   4   2   4          9.30          8.66         1.26 o
   5   2   4          4.20          2.63         1.07 o
   6   2   4          0.10         -0.22         2.80 o
   7   2   4         12.30          5.32         2.89 o
  -9   3   4          4.56          6.58         2.89 o
  -8   3   4          0.04          1.44         2.26 o
  -7   3   4          0.02          0.45         0.80 o
  -6   3   4        247.42        251.15         6.25 o
  -5   3   4         64.72         61.59         2.44 o
  -4   3   4        129.69        130.11         3.59 o
  -3   3   4       1035.51       1073.04        19.41 o
  -2   3   4        786.14        813.09        14.92 o
  -1   3   4       2276.74       2421.13        41.69 o
   0   3   4        261.38        263.54         5.00 o
   1   3   4       1082.98       1102.11        20.01 o
   2   3   4         65.33         64.50         2.43 o
   3   3   4        213.22        195.51         5.18 o
   4   3   4         10.53         12.48         1.99 o
   5   3   4          2.30          3.71         1.53 o
   6   3   4          1.33         -0.18         1.53 o
   7   3   4         15.65         12.68         2.52 o
  -9   4   4         24.89         28.96         5.77 o
  -8   4   4         33.64         35.54         5.05 o
  -7   4   4          4.43          4.38         1.40 o
  -6   4   4        126.70        112.61         7.98 o
  -5   4   4        144.15        149.67         4.15 o
  -4   4   4        210.80        233.90         5.47 o
  -3   4   4          0.37          0.26         0.44 o
  -2   4   4        383.80        363.96         7.59 o
  -1   4   4        101.39        103.49         3.07 o
   0   4   4         24.66         26.30         1.54 o
   1   4   4        305.52        318.02         7.20 o
   2   4   4        262.08        257.75         6.35 o
   3   4   4         16.56         20.73         1.77 o
   4   4   4        212.84        214.60         7.63 o
   5   4   4         45.32         51.15         5.41 o
   6   4   4          0.19          2.24         1.98 o
  -9   5   4         12.33         16.15         4.87 o
  -8   5   4         30.19         30.85         5.68 o
  -7   5   4         30.44         34.00         2.97 o
  -6   5   4        172.94        177.98         6.81 o
  -5   5   4        538.85        532.67        14.34 o
  -4   5   4         14.73         15.78         2.21 o
  -3   5   4        182.49        195.34         4.81 o
  -2   5   4         40.46         34.66         2.53 o
  -1   5   4        559.62        557.61        11.30 o
   0   5   4         17.28         18.59         1.46 o
   1   5   4        753.45        753.15        11.61 o
   2   5   4        308.14        304.73         7.54 o
   3   5   4        219.41        227.88         7.94 o
   4   5   4         45.09         56.29         5.68 o
   5   5   4          0.31          2.01         1.19 o
  -9   6   4         19.97         19.75         4.96 o
  -8   6   4         33.18         34.20         3.16 o
  -7   6   4         18.60         21.98         2.99 o
  -6   6   4         17.26         16.72         2.55 o
  -5   6   4         38.58         27.15         2.64 o
  -4   6   4          0.95          0.01         1.02 o
  -3   6   4         19.84         22.04         2.41 o
  -2   6   4        305.61        321.09         7.46 o
  -1   6   4          1.02          2.57         0.81 o
   0   6   4         83.13         87.23         3.31 o
   1   6   4         17.39         16.16         1.57 o
   2   6   4          0.03         -0.26         0.58 o
   3   6   4         11.49         14.61         3.61 o
   4   6   4          3.71          3.45         1.51 o
  -9   7   4         48.81         42.04         6.13 o
  -8   7   4         14.26         11.87         2.55 o
  -7   7   4         12.92          8.82         4.37 o
  -6   7   4          9.20          7.75         2.10 o
  -5   7   4         74.34         59.93         6.40 o
  -4   7   4        231.48        229.66         8.35 o
  -3   7   4         66.86         56.35         3.73 o
  -2   7   4          0.01          2.57         1.23 o
  -1   7   4         29.50         33.16         3.74 o
   0   7   4         25.07         25.29         1.86 o
   1   7   4         18.13         15.17         1.50 o
   2   7   4          1.35          0.47         1.71 o
   3   7   4         32.47         35.72         4.42 o
  -8   8   4         14.88         18.90         3.19 o
  -7   8   4         11.87         12.74         3.07 o
  -6   8   4        159.74        166.43         7.51 o
  -5   8   4          8.65          9.88         3.16 o
  -4   8   4         21.99         20.51         2.95 o
  -3   8   4        124.37        126.03         6.03 o
  -2   8   4         13.07         14.37         5.14 o
  -1   8   4          1.42          0.71         1.06 o
   0   8   4        108.80        117.99         7.94 o
  -7   9   4          3.39          2.21         1.60 o
  -6   9   4         10.10          6.13         2.21 o
  -5   9   4         14.09          8.34         2.38 o
  -4   9   4          0.51          1.50         1.34 o
  -3   9   4          1.47          0.39         1.67 o
  -2   9   4          0.04          1.95         1.33 o
  -1   9   4          1.12          3.88         1.62 o
   1  -9   5         53.78         55.88         4.12 o
   2  -9   5         19.50         17.22         2.80 o
   3  -9   5         35.89         38.59         3.75 o
   4  -9   5          0.00          0.54         1.18 o
   5  -9   5          0.55         -1.14         1.17 o
   6  -9   5         62.63         70.50         5.01 o
  -1  -8   5          0.21          0.59         1.98 o
   0  -8   5          0.14          2.97         1.05 o
   1  -8   5         12.99         14.23         2.45 o
   2  -8   5          1.60          0.82         1.98 o
   3  -8   5          0.00         -0.30         1.13 o
   4  -8   5         49.30         43.56         3.83 o
   5  -8   5         53.63         45.10         4.60 o
   6  -8   5        130.07        123.09         6.47 o
   7  -8   5         25.63         25.57         3.27 o
   8  -8   5          5.66          3.72         1.94 o
  -3  -7   5         41.00         39.98         4.02 o
  -2  -7   5          1.91          0.17         2.71 o
  -1  -7   5         79.57         85.48         5.01 o
   0  -7   5        237.29        227.25         8.88 o
   1  -7   5        387.77        380.66         9.38 o
   2  -7   5        783.91        790.97        20.54 o
   3  -7   5          5.43         10.85         2.07 o
   4  -7   5        299.43        313.34        10.45 o
   5  -7   5         12.16         10.50         2.25 o
   6  -7   5         35.75         33.47         3.42 o
   7  -7   5          0.48         -1.17         1.53 o
   8  -7   5         76.30         87.60         5.47 o
  -4  -6   5         46.22         41.48         3.86 o
  -3  -6   5         32.39         33.96         4.92 o
  -2  -6   5          7.23          5.45         1.84 o
  -1  -6   5         72.86         69.79         3.14 o
   0  -6   5         47.54         45.01         2.49 o
   1  -6   5        246.07        212.42         5.19 o
   2  -6   5        478.86        443.54         9.94 o
   3  -6   5         57.00         44.69         2.32 o
   4  -6   5        287.26        272.67         9.05 o
   5  -6   5          6.51          7.44         1.69 o
   6  -6   5        216.03        203.91         7.81 o
   7  -6   5         11.46         17.30         2.82 o
   8  -6   5         29.67         32.61         3.27 o
   9  -6   5          0.75          7.72         3.20 o
  -5  -5   5         51.18         48.55         4.08 o
  -4  -5   5         96.17         98.25         7.94 o
  -3  -5   5          0.29          1.22         4.78 o
  -2  -5   5         99.16         96.78         5.03 o
  -1  -5   5        187.33        194.49         5.46 o
   0  -5   5          3.66          4.58         1.24 o
   1  -5   5        197.24        202.73         4.81 o
   2  -5   5         81.33         87.03         3.18 o
   3  -5   5        312.08        292.10         6.95 o
   4  -5   5         62.98         54.31         2.46 o
   5  -5   5         80.08         73.62         5.23 o
   6  -5   5          4.38          6.73         2.21 o
   7  -5   5          3.54          5.33         1.70 o
   8  -5   5          3.42          3.66         1.56 o
   9  -5   5         18.77         21.47         4.60 o
  -6  -4   5          1.93          4.96         1.80 o
  -5  -4   5         26.93         31.15         3.51 o
  -4  -4   5         33.47         35.72         3.31 o
  -3  -4   5        141.27        150.41         6.31 o
  -2  -4   5          6.08          5.00         0.97 o
  -1  -4   5        131.94        123.71         3.86 o
   0  -4   5        161.61        150.15         4.30 o
   1  -4   5       2000.95       1917.55        29.59 o
   2  -4   5         57.06         69.73         2.68 o
   3  -4   5       1100.08       1100.30        20.42 o
   4  -4   5         37.29         37.76         1.98 o
   5  -4   5        108.89         95.53         3.87 o
   6  -4   5        108.36        103.11         3.74 o
   7  -4   5        270.37        277.26         9.24 o
   8  -4   5        189.27        192.97         7.46 o
   9  -4   5         26.71         27.69         5.23 o
  -7  -3   5         17.06         15.10         3.00 o
  -6  -3   5        102.65        102.71         6.49 o
  -5  -3   5          1.05         -0.71         1.18 o
  -4  -3   5        295.95        291.62         9.73 o
  -3  -3   5         44.68         46.06         3.29 o
  -2  -3   5        219.73        235.56         5.72 o
  -1  -3   5        109.41        104.49         3.22 o
   0  -3   5        431.36        509.58        10.22 o
   1  -3   5       2854.03       3004.83        44.98 o
   2  -3   5        339.36        357.85         7.65 o
   3  -3   5       2740.80       2773.62        48.10 o
   4  -3   5         64.20         69.20         4.47 o
   5  -3   5        435.16        402.29         8.86 o
   6  -3   5         36.01         33.73         2.13 o
   7  -3   5         27.84         23.27         1.95 o
   8  -3   5          2.19          1.99         2.84 o
   9  -3   5          0.93          0.09         1.44 o
  -7  -2   5         74.68         71.07         4.91 o
  -6  -2   5          0.31          0.62         1.40 o
  -5  -2   5        596.36        598.55        16.49 o
  -4  -2   5        391.72        384.79        11.32 o
  -3  -2   5        931.55        924.71        17.33 o
  -2  -2   5       1626.36       1675.55        29.70 o
  -1  -2   5          0.07          0.87         0.52 o
   0  -2   5        388.61        366.81         7.55 o
   1  -2   5        975.95        993.80        15.62 o
   2  -2   5          0.32         -0.01         0.49 o
   3  -2   5         34.05         36.03         1.74 o
   4  -2   5        199.32        228.65         5.55 o
   5  -2   5        454.19        433.93         9.37 o
   6  -2   5         57.92         62.44         2.77 o
   7  -2   5         50.20         51.40         4.69 o
   8  -2   5         36.53         36.30         6.99 o
   9  -2   5          9.71         10.46         2.98 o
  -8  -1   5          0.08         -0.06         1.37 o
  -7  -1   5         12.61          7.64         2.13 o
  -6  -1   5         25.93         20.16         2.93 o
  -5  -1   5        208.29        202.52         7.43 o
  -4  -1   5        242.85        236.79         7.68 o
  -3  -1   5        412.80        396.67         8.20 o
  -2  -1   5        146.12        134.86         3.55 o
  -1  -1   5          2.43          1.54         0.74 o
   0  -1   5        491.24        495.38         9.54 o
   1  -1   5        187.09        195.78         4.42 o
   2  -1   5       1046.66       1042.54        18.74 o
   3  -1   5        754.84        783.70        14.68 o
   4  -1   5         59.43         57.59         4.33 o
   5  -1   5          2.99          4.34         1.02 o
   6  -1   5         43.42         53.76         2.60 o
   7  -1   5          1.77          2.54         1.13 o
   8  -1   5         19.74         17.33         3.74 o
  -8   0   5          5.38          3.67         3.20 o
  -7   0   5          5.45          4.45         1.77 o
  -6   0   5         16.75         22.45         2.71 o
  -5   0   5        116.11        113.95         4.97 o
  -4   0   5        168.31        162.97         4.17 o
  -3   0   5        805.17        850.78        15.80 o
  -2   0   5         23.14         29.07         1.42 o
  -1   0   5         38.78         39.85         1.58 o
   0   0   5       1467.13       1535.48        31.81 o
   1   0   5        666.65        658.29        10.22 o
   2   0   5       1727.40       1789.05        31.16 o
   3   0   5        760.50        746.03        14.05 o
   4   0   5        210.15        205.33         5.19 o
   5   0   5        168.35        166.74         4.76 o
   6   0   5          3.14          0.53         0.97 o
   7   0   5         11.79         18.33         2.25 o
   8   0   5          8.42         10.28         3.07 o
  -9   1   5          4.20          6.30         1.68 o
  -8   1   5          2.48          1.22         1.49 o
  -7   1   5         57.95         55.76         3.92 o
  -6   1   5        152.45        153.99         6.14 o
  -5   1   5        477.92        457.38         9.55 o
  -4   1   5        300.47        287.71         6.45 o
  -3   1   5       1629.45       1635.86        35.33 o
  -2   1   5          8.78         14.12         1.05 o
  -1   1   5        427.57        402.46         7.83 o
   0   1   5        188.53        176.41         3.76 o
   1   1   5         56.23         59.28         2.68 o
   2   1   5        177.14        184.51         4.30 o
   3   1   5          6.95          9.17         1.04 o
   4   1   5        597.85        598.75        12.10 o
   5   1   5        221.30        242.51         6.26 o
   6   1   5         34.85         34.43         2.84 o
   7   1   5        122.91        121.24         8.57 o
   8   1   5          7.54          6.95         2.89 o
  -9   2   5          6.68          8.93         3.16 o
  -8   2   5         72.86         73.09         4.53 o
  -7   2   5         11.89         19.28         4.92 o
  -6   2   5          7.05          9.88         3.25 o
  -5   2   5        739.24        732.52        14.27 o
  -4   2   5        289.30        297.54         5.69 o
  -3   2   5       2431.28       2412.05        36.15 o
  -2   2   5        140.40        144.43         3.66 o
  -1   2   5        345.76        340.34         6.89 o
   0   2   5        198.23        179.89         4.79 o
   1   2   5        397.80        418.52         9.41 o
   2   2   5         87.98         90.87         2.76 o
   3   2   5         78.09         82.43         2.89 o
   4   2   5         61.57         58.32         2.59 o
   5   2   5         82.94         97.17         4.56 o
   6   2   5          2.24          2.26         2.07 o
   7   2   5         74.05         80.46         7.22 o
  -9   3   5          3.57          2.62         2.53 o
  -8   3   5         42.54         44.38         5.68 o
  -7   3   5          0.01         -0.51         0.88 o
  -6   3   5        135.90        138.64         4.26 o
  -5   3   5         57.26         54.59         2.40 o
  -4   3   5        772.73        783.88        14.93 o
  -3   3   5          5.26          6.20         0.94 o
  -2   3   5         73.18         73.62         2.42 o
  -1   3   5         20.48         27.57         1.27 o
   0   3   5        120.54        126.91         3.45 o
   1   3   5          0.08         -0.19         0.45 o
   2   3   5        211.32        190.22         4.88 o
   3   3   5         80.13         75.37         2.92 o
   4   3   5        123.53        107.74         4.11 o
   5   3   5         42.49         41.04         4.96 o
   6   3   5         27.12         29.95         4.51 o
  -9   4   5          0.23          0.81         2.16 o
  -8   4   5         23.26         28.96         4.51 o
  -7   4   5         39.73         35.54         5.05 o
  -6   4   5          2.23          0.64         1.08 o
  -5   4   5        261.59        253.03         6.17 o
  -4   4   5         81.04         79.23         2.81 o
  -3   4   5        438.79        474.59         9.67 o
  -2   4   5          5.88          8.47         1.07 o
  -1   4   5         41.67         38.56         1.86 o
   0   4   5        125.15        126.53         3.26 o
   1   4   5         29.30         35.85         1.58 o
   2   4   5          0.20         -0.27         0.60 o
   3   4   5         56.57         57.28         2.68 o
   4   4   5         76.17         86.42         6.86 o
   5   4   5          7.85         11.82         3.43 o
   6   4   5         20.00         22.28         4.69 o
  -9   5   5         15.76         22.10         5.23 o
  -8   5   5         14.19         13.26         4.06 o
  -7   5   5          0.87          1.81         1.40 o
  -6   5   5        217.66        226.57         8.04 o
  -5   5   5          1.26          0.68         1.11 o
  -4   5   5       1187.76       1136.73        26.66 o
  -3   5   5        440.83        454.18         9.49 o
  -2   5   5        525.92        545.16        26.70 o
  -1   5   5        587.07        584.57        11.86 o
   0   5   5         16.13         15.14         1.34 o
   1   5   5          2.63          2.05         0.86 o
   2   5   5         59.56         60.91         3.95 o
   3   5   5         90.96         90.84         6.77 o
   4   5   5          9.62         16.42         3.88 o
   5   5   5         11.29          6.13         2.89 o
  -9   6   5          5.33          8.93         3.97 o
  -8   6   5         61.45         65.45         4.48 o
  -7   6   5          5.02          6.62         1.88 o
  -6   6   5         31.84         37.97         3.27 o
  -5   6   5        118.00        130.58         5.77 o
  -4   6   5          5.01          2.99         1.43 o
  -3   6   5        263.39        280.30         8.99 o
  -2   6   5         76.02         69.79         3.88 o
  -1   6   5         37.19         36.42         2.09 o
   0   6   5         11.89         12.41         1.38 o
   1   6   5          9.42          6.44         1.37 o
   2   6   5          4.97          3.97         1.39 o
   3   6   5          0.31          2.80         1.80 o
   4   6   5          0.11          0.22         2.57 o
  -8   7   5         27.48         24.38         5.01 o
  -7   7   5          0.14         -0.45         1.02 o
  -6   7   5         22.48         21.71         3.01 o
  -5   7   5          5.77          3.88         2.80 o
  -4   7   5         45.28         38.30         3.22 o
  -3   7   5         88.65         84.98         5.32 o
  -2   7   5          3.81          4.11         1.45 o
  -1   7   5          1.12         -0.59         1.80 o
   0   7   5         82.02         87.58         3.69 o
   1   7   5         11.99          8.66         2.26 o
   2   7   5          0.48         -1.08         1.08 o
  -8   8   5          2.69          1.06         1.59 o
  -7   8   5         12.46          7.23         2.19 o
  -6   8   5          2.88          3.26         1.76 o
  -5   8   5        174.40        172.99        10.51 o
  -4   8   5         47.59         51.76         3.99 o
  -3   8   5         70.14         76.14         4.69 o
  -2   8   5        145.39        143.57        10.73 o
  -1   8   5          3.22          3.79         1.71 o
   0   8   5          0.69         -0.92         1.31 o
  -6   9   5         15.46         22.81         3.56 o
  -5   9   5          1.54         -0.69         1.32 o
  -4   9   5         72.53         74.93         6.00 o
  -3   9   5          0.08         -1.00         1.17 o
  -2   9   5         27.25         33.65         4.42 o
   2  -9   6         35.10         33.46         3.18 o
   3  -9   6         38.73         37.16         3.36 o
   4  -9   6          5.37          3.60         1.58 o
   5  -9   6          4.31          3.97         2.07 o
   6  -9   6          7.58          8.57         3.38 o
  -1  -8   6          8.75          5.18         1.88 o
   0  -8   6         24.39         25.00         3.66 o
   1  -8   6         21.91         21.29         2.57 o
   2  -8   6         34.55         32.92         3.20 o
   3  -8   6         66.96         64.98         4.29 o
   4  -8   6         71.97         62.67         4.35 o
   5  -8   6         80.38         78.17         5.03 o
   6  -8   6         36.03         33.83         3.68 o
   7  -8   6         45.32         48.93         7.49 o
  -2  -7   6          5.95          5.97         2.30 o
  -1  -7   6        166.01        173.98         7.89 o
   0  -7   6          8.57          8.52         1.95 o
   1  -7   6        108.10         93.71         3.91 o
   2  -7   6          4.07          4.80         1.68 o
   3  -7   6        302.17        301.16        10.11 o
   4  -7   6        242.41        220.07         8.38 o
   5  -7   6         18.69         19.90         3.00 o
   6  -7   6        106.57        113.06        10.73 o
   7  -7   6        133.05        144.70         8.48 o
   8  -7   6          4.79          8.39         2.44 o
  -4  -6   6         39.18         40.41         3.95 o
  -3  -6   6         99.50        108.82         6.18 o
  -2  -6   6          9.75          9.52         2.29 o
  -1  -6   6        226.19        242.29         6.83 o
   0  -6   6         49.32         46.92         2.60 o
   1  -6   6         46.26         46.94         2.23 o
   2  -6   6          5.18          6.42         1.26 o
   3  -6   6        186.38        175.96         5.23 o
   4  -6   6         30.68         32.13         2.81 o
   5  -6   6          5.68          5.32         1.72 o
   6  -6   6          0.01         -0.38         1.05 o
   7  -6   6         26.68         22.15         6.09 o
   8  -6   6          8.96         11.33         2.41 o
  -5  -5   6         18.13         16.03         3.56 o
  -4  -5   6          3.52          4.95         1.81 o
  -3  -5   6        103.34         93.44         5.23 o
  -2  -5   6         44.45         41.55         4.10 o
  -1  -5   6        126.94        119.40         4.11 o
   0  -5   6         88.77         91.67         3.49 o
   1  -5   6          4.65          6.35         1.09 o
   2  -5   6         48.23         49.62         2.47 o
   3  -5   6        248.11        250.26         6.40 o
   4  -5   6        431.10        447.26         9.92 o
   5  -5   6         26.35         21.85         1.81 o
   6  -5   6         46.34         48.97         3.52 o
   7  -5   6          3.50          4.41         1.59 o
   8  -5   6         24.90         16.36         2.70 o
   9  -5   6         19.46         14.97         3.88 o
  -6  -4   6          1.21          2.44         1.62 o
  -5  -4   6          1.09          1.02         1.50 o
  -4  -4   6        123.70        120.57         6.03 o
  -3  -4   6         59.43         54.10         4.33 o
  -2  -4   6        150.47        139.18         4.31 o
  -1  -4   6         21.63         23.70         1.72 o
   0  -4   6         22.14         21.38         1.56 o
   1  -4   6         74.72         69.51         2.41 o
   2  -4   6         85.77         80.40         3.00 o
   3  -4   6       1143.71       1087.00        20.43 o
   4  -4   6         36.16         36.80         2.16 o
   5  -4   6        301.20        297.45         7.32 o
   6  -4   6        728.75        718.26        14.74 o
   7  -4   6          3.22          6.87         1.87 o
   8  -4   6        150.51        149.27         6.38 o
   9  -4   6         26.08         27.51         4.33 o
  -6  -3   6          3.44          2.62         1.51 o
  -5  -3   6          5.21          7.44         2.06 o
  -4  -3   6        325.54        324.89        10.62 o
  -3  -3   6        461.52        465.47        20.48 o
  -2  -3   6       2442.01       2291.80        40.50 o
  -1  -3   6       1037.31       1065.12        19.86 o
   0  -3   6        821.46        799.35        15.29 o
   1  -3   6        266.75        294.22         5.80 o
   2  -3   6         16.71         17.13         1.41 o
   3  -3   6        582.28        538.42        10.97 o
   4  -3   6          7.33          7.94         1.23 o
   5  -3   6        486.20        480.55        10.39 o
   6  -3   6         49.04         59.80         2.98 o
   7  -3   6         70.57         73.42         3.26 o
   8  -3   6         41.96         50.95         3.57 o
  -7  -2   6         39.18         39.78         3.89 o
  -6  -2   6        123.60        120.68         6.15 o
  -5  -2   6         14.83         12.82         2.58 o
  -4  -2   6        208.60        204.27         7.43 o
  -3  -2   6         85.33         78.15         2.77 o
  -2  -2   6         55.78         54.28         2.23 o
  -1  -2   6          0.57          0.66         0.62 o
   0  -2   6        620.84        626.13        12.13 o
   1  -2   6        235.82        253.76         4.96 o
   2  -2   6        431.06        422.62         8.71 o
   3  -2   6        929.22        935.42        17.46 o
   4  -2   6         69.79         87.28         3.12 o
   5  -2   6         19.03         21.25         1.88 o
   6  -2   6         65.27         56.56         3.08 o
   7  -2   6          7.99         10.83         1.52 o
   8  -2   6          0.05          0.09         1.26 o
   9  -2   6          1.09         -1.17         1.44 o
  -8  -1   6         68.70         81.40         5.36 o
  -7  -1   6         62.41         60.81         4.30 o
  -6  -1   6         19.25         19.51         2.90 o
  -5  -1   6          0.02          0.02         0.99 o
  -4  -1   6        167.27        162.74         6.15 o
  -3  -1   6       1013.37        982.52        18.32 o
  -2  -1   6        273.97        276.70         7.48 o
  -1  -1   6       1038.55       1002.68        18.35 o
   0  -1   6          4.98          7.95         0.88 o
   1  -1   6          4.02          7.53         0.82 o
   2  -1   6         16.90         13.07         1.06 o
   3  -1   6          1.32          1.65         0.76 o
   4  -1   6        114.94        102.36         3.35 o
   5  -1   6         30.69         29.50         1.95 o
   6  -1   6         70.72         76.79         3.18 o
   7  -1   6        137.17        136.57         8.66 o
   8  -1   6          1.29          1.89         1.53 o
  -8   0   6          0.70          2.97         1.59 o
  -7   0   6         23.29         20.43         3.38 o
  -6   0   6         17.40         17.41         2.58 o
  -5   0   6        189.10        194.42         7.07 o
  -4   0   6        650.37        623.07        12.33 o
  -3   0   6        406.16        360.81         7.72 o
  -2   0   6       4959.89       4973.46        84.45 o
  -1   0   6        647.50        637.41        12.07 o
   0   0   6       1397.30       1465.58        25.75 o
   1   0   6         67.25         83.41         1.71 o
   2   0   6          3.54          1.35         1.26 o
   3   0   6        114.29        105.95         3.16 o
   4   0   6        328.65        309.46         7.10 o
   5   0   6        312.28        334.14         7.91 o
   6   0   6        110.04         93.95         4.52 o
   7   0   6         13.62         19.94         4.33 o
   8   0   6          7.02         14.52         3.52 o
  -8   1   6         25.70         28.13         3.28 o
  -7   1   6          7.88         10.19         2.23 o
  -6   1   6         23.36         24.11         2.84 o
  -5   1   6          4.95          7.34         1.54 o
  -4   1   6         40.67         49.43         2.21 o
  -3   1   6        201.45        219.52         7.09 o
  -2   1   6        370.79        401.26         8.21 o
  -1   1   6        625.25        615.22        11.62 o
   0   1   6       3890.05       3954.41        82.54 o
   1   1   6       2183.55       2239.55        47.90 o
   2   1   6        687.48        683.41        10.92 o
   3   1   6          0.50          1.32         0.63 o
   4   1   6          7.77          7.55         1.28 o
   5   1   6         43.20         40.16         2.93 o
   6   1   6         47.56         42.94         5.05 o
   7   1   6          1.90          2.16         1.89 o
  -9   2   6          0.88          0.99         1.98 o
  -8   2   6        124.08        144.00         6.70 o
  -7   2   6          5.04          8.26         2.03 o
  -6   2   6         27.89         31.42         2.84 o
  -5   2   6        277.79        266.09         6.42 o
  -4   2   6        782.71        749.56        14.47 o
  -3   2   6         43.11         41.74         1.94 o
  -2   2   6       2131.70       2099.06        36.54 o
  -1   2   6        830.63        878.42        16.06 o
   0   2   6        509.72        528.25         8.54 o
   1   2   6          1.90          3.07         0.38 o
   2   2   6        367.86        360.56         7.62 o
   3   2   6        255.58        252.90         6.12 o
   4   2   6         19.41         27.67         2.55 o
   5   2   6        217.82        207.83        11.28 o
   6   2   6          0.08          1.80         2.07 o
   7   2   6          9.70          4.87         2.35 o
  -9   3   6         10.57         12.54         3.70 o
  -8   3   6          1.73         -1.26         1.26 o
  -7   3   6         26.83         25.85         2.66 o
  -6   3   6         71.38         71.30         3.02 o
  -5   3   6        372.98        362.67         7.07 o
  -4   3   6         42.81         42.77         1.85 o
  -3   3   6       1100.36       1133.02        18.05 o
  -2   3   6        197.62        196.47         4.82 o
  -1   3   6        435.57        443.69         8.99 o
   0   3   6          4.40          5.76         1.08 o
   1   3   6         14.72         14.68         1.13 o
   2   3   6          1.60          1.88         0.73 o
   3   3   6        124.73        122.06         5.16 o
   4   3   6          8.03          9.75         1.88 o
   5   3   6          7.21          5.50         2.35 o
   6   3   6         11.33         13.71         3.61 o
  -9   4   6          6.46          3.34         2.44 o
  -8   4   6        108.86        106.98         8.66 o
  -7   4   6          5.27          5.77         2.80 o
  -6   4   6        195.72        200.32         7.13 o
  -5   4   6         22.11         25.93         1.90 o
  -4   4   6          0.21         -0.24         0.62 o
  -3   4   6         65.17         66.12         2.53 o
  -2   4   6         16.54         16.28         1.21 o
  -1   4   6        146.34        137.21         3.47 o
   0   4   6          9.09          9.48         1.17 o
   1   4   6        353.28        355.14         7.97 o
   2   4   6          0.08          0.58         0.93 o
   3   4   6         21.45         25.41         2.52 o
   4   4   6          3.05          2.98         1.98 o
   5   4   6          1.88         -0.99         1.62 o
  -9   5   6         73.99         82.90         8.03 o
  -8   5   6          0.28         -0.36         1.98 o
  -7   5   6         43.72         51.35         3.66 o
  -6   5   6         14.17         14.51         2.33 o
  -5   5   6        120.26        112.81         5.13 o
  -4   5   6          1.81          2.89         1.43 o
  -3   5   6        507.55        515.21        10.72 o
  -2   5   6        406.52        393.61         8.65 o
  -1   5   6          4.66          4.11         0.91 o
   0   5   6        513.52        473.57        10.25 o
   1   5   6        197.08        194.05         6.98 o
   2   5   6          1.48          4.31         1.37 o
   3   5   6         71.33         73.99         4.43 o
   4   5   6          0.51         -0.54         1.53 o
  -9   6   6          2.29          4.87         2.53 o
  -8   6   6         37.35         43.48         5.77 o
  -7   6   6         23.95         25.66         2.99 o
  -6   6   6         97.76         98.07         5.19 o
  -5   6   6          0.76          1.19         1.15 o
  -4   6   6         25.53         27.33         2.67 o
  -3   6   6         49.04         52.87         6.90 o
  -2   6   6        239.24        234.58         7.86 o
  -1   6   6         27.50         28.42         1.70 o
   0   6   6         59.03         57.43         3.53 o
   1   6   6          0.12          1.40         1.21 o
   2   6   6          7.00          8.63         2.30 o
   3   6   6         31.43         35.27         4.60 o
  -8   7   6          2.61          2.93         1.66 o
  -7   7   6         12.18         14.01         3.29 o
  -6   7   6         25.32         23.07         3.28 o
  -5   7   6          4.48          1.77         1.52 o
  -4   7   6          1.45         -1.02         1.02 o
  -3   7   6         45.94         57.01         3.79 o
  -2   7   6          1.01          0.42         1.58 o
  -1   7   6          8.55          5.21         1.68 o
   0   7   6          6.68         11.19         2.12 o
   1   7   6         17.44         14.61         2.45 o
   2   7   6          2.62          6.04         2.16 o
  -7   8   6          0.24         -0.11         1.32 o
  -6   8   6          0.28         -1.16         1.34 o
  -5   8   6          0.31          1.14         1.64 o
  -4   8   6         31.17         30.08         3.12 o
  -3   8   6         94.49         97.87         7.58 o
  -2   8   6         21.78         20.12         4.06 o
  -1   8   6         61.76         55.40         4.08 o
   0   8   6         38.21         49.25         6.31 o
  -5   9   6          0.06          0.23         1.20 o
  -4   9   6         11.27         11.82         3.52 o
  -3   9   6         24.35         26.88         4.15 o
  -2   9   6         10.32          6.49         2.62 o
   2  -9   7         20.48         28.15         3.18 o
   3  -9   7          5.17          5.69         1.78 o
   4  -9   7         49.70         62.78         7.26 o
   5  -9   7         29.25         28.64         3.90 o
   0  -8   7         37.74         33.19         4.30 o
   1  -8   7         12.88         11.76         2.17 o
   2  -8   7          8.70          6.56         1.75 o
   3  -8   7        111.98        114.34         5.93 o
   4  -8   7         41.12         48.49         4.74 o
   5  -8   7         96.08         94.33         5.61 o
   6  -8   7         18.51         27.68         3.73 o
   7  -8   7         44.15         38.45         3.78 o
  -2  -7   7         13.36         11.73         4.42 o
  -1  -7   7         93.21         98.95         5.66 o
   0  -7   7          0.39         -0.60         0.64 o
   1  -7   7        102.27         93.27         3.96 o
   2  -7   7        321.63        308.67        10.40 o
   3  -7   7          1.21          3.20         1.47 o
   4  -7   7        351.84        328.39        10.97 o
   5  -7   7         85.40         87.47         5.12 o
   6  -7   7         11.14         10.53         2.35 o
   7  -7   7          0.41          0.92         1.43 o
   8  -7   7         36.07         36.08         3.81 o
  -3  -6   7          1.06         -0.12         1.07 o
  -2  -6   7        407.78        428.65        13.74 o
  -1  -6   7        134.16        130.08         6.14 o
   0  -6   7        449.69        443.00        10.45 o
   1  -6   7        268.38        257.33         6.15 o
   2  -6   7         34.18         39.66         2.41 o
   3  -6   7         48.93         54.79         2.81 o
   4  -6   7        102.65         95.50         4.91 o
   5  -6   7        134.97        137.52         6.19 o
   6  -6   7          4.95          6.51         1.86 o
   7  -6   7        108.90        114.19         5.96 o
   8  -6   7          7.53          3.35         2.12 o
  -4  -5   7          0.77          0.90         3.20 o
  -3  -5   7         37.80         39.04         3.54 o
  -2  -5   7         18.30         19.90         2.90 o
  -1  -5   7         49.73         46.56         2.52 o
   0  -5   7        144.22        145.19         4.66 o
   1  -5   7        140.30        134.39         3.87 o
   2  -5   7        632.58        609.89        12.86 o
   3  -5   7        215.33        209.25         5.80 o
   4  -5   7       1102.85       1070.55        20.65 o
   5  -5   7          0.51         -0.30         0.67 o
   6  -5   7        105.52        120.16         5.68 o
   7  -5   7         15.97         18.18         2.75 o
   8  -5   7          3.61          5.65         1.78 o
  -5  -4   7         37.27         38.77         3.71 o
  -4  -4   7         17.40         18.51         2.97 o
  -3  -4   7          6.13          4.79         1.85 o
  -2  -4   7         28.30         30.28         1.95 o
  -1  -4   7         44.98         40.31         2.26 o
   0  -4   7         21.40         19.92         1.69 o
   1  -4   7        315.05        298.80         6.27 o
   2  -4   7        107.41        114.37         3.83 o
   3  -4   7        494.17        468.62        10.19 o
   4  -4   7        497.46        493.08        10.70 o
   5  -4   7         86.64         89.60         3.51 o
   6  -4   7         17.57         14.24         1.95 o
   7  -4   7         23.44         20.33         2.76 o
   8  -4   7          0.64          4.98         1.36 o
  -6  -3   7          4.16          2.04         1.43 o
  -5  -3   7          0.83          1.43         1.45 o
  -4  -3   7          2.66          1.23         1.24 o
  -3  -3   7         64.69         66.66         4.08 o
  -2  -3   7       1170.51       1134.50        21.35 o
  -1  -3   7        399.32        388.94         8.65 o
   0  -3   7       1063.28       1015.14        19.11 o
   1  -3   7        439.30        434.29         8.03 o
   2  -3   7          0.88         -0.22         0.76 o
   3  -3   7        507.49        501.58        10.55 o
   4  -3   7       1211.59       1174.89        22.03 o
   5  -3   7          7.72         12.26         1.59 o
   6  -3   7        609.92        618.75        13.17 o
   7  -3   7         12.65         12.51         1.67 o
   8  -3   7         17.53         14.16         3.25 o
  -7  -2   7          2.42          5.37         1.95 o
  -6  -2   7          0.38          0.65         1.08 o
  -5  -2   7          3.41          4.39         1.85 o
  -4  -2   7          8.57          6.73         1.85 o
  -3  -2   7        106.96        110.15         3.58 o
  -2  -2   7         10.54          8.98         1.24 o
  -1  -2   7        254.22        242.89         5.86 o
   0  -2   7        764.82        807.99        15.41 o
   1  -2   7       1336.59       1401.59        25.31 o
   2  -2   7        608.51        593.46        14.71 o
   3  -2   7        284.06        275.25         6.45 o
   4  -2   7        196.94        184.03         5.05 o
   5  -2   7         18.13         19.28         1.88 o
   6  -2   7          1.37          1.94         0.87 o
   7  -2   7          1.05         -1.26         1.44 o
   8  -2   7          5.79          2.62         1.89 o
  -7  -1   7         55.44         64.42         4.59 o
  -6  -1   7        249.75        255.09         9.37 o
  -5  -1   7          4.14          2.79         1.50 o
  -4  -1   7        104.17        103.94         4.87 o
  -3  -1   7         31.20         28.99         1.78 o
  -2  -1   7        229.62        227.43         5.56 o
  -1  -1   7        202.84        218.22         5.32 o
   0  -1   7        131.77        134.83         3.69 o
   1  -1   7        505.41        503.30        10.03 o
   2  -1   7        534.09        511.33        10.20 o
   3  -1   7        106.32        116.83         3.49 o
   4  -1   7        368.76        379.16         8.42 o
   5  -1   7         13.83         17.48         1.64 o
   6  -1   7         70.92         76.31         4.83 o
   7  -1   7         90.37         97.96         7.22 o
   8  -1   7          0.54          2.26         1.71 o
  -8   0   7          0.11          0.17         1.14 o
  -7   0   7          5.83          4.84         1.75 o
  -6   0   7         52.82         57.22         3.92 o
  -5   0   7          0.45         -0.02         1.06 o
  -4   0   7          8.23          8.65         1.27 o
  -3   0   7        145.50        131.35         3.89 o
  -2   0   7          9.24         12.40         1.32 o
  -1   0   7       1304.04       1326.58        23.81 o
   0   0   7         18.05         10.64         2.11 o
   1   0   7          9.93          9.45         2.03 o
   2   0   7        321.35        308.53         5.35 o
   3   0   7        392.97        384.00         8.16 o
   4   0   7         30.35         30.49         1.88 o
   5   0   7        127.32        128.78         5.51 o
   6   0   7        172.81        164.72         6.54 o
   7   0   7          0.84         -0.72         1.53 o
   8   0   7          7.50          6.04         2.89 o
  -8   1   7          0.97         -0.81         2.03 o
  -7   1   7         65.26         67.23         4.42 o
  -6   1   7         61.33         60.53         5.86 o
  -5   1   7        247.77        247.89         8.25 o
  -4   1   7        104.92        109.26         3.68 o
  -3   1   7         16.81         19.60         1.49 o
  -2   1   7         76.93         83.77         2.84 o
  -1   1   7         75.63         67.57         2.26 o
   0   1   7        443.61        437.38        11.32 o
   1   1   7       1690.15       1693.23        37.19 o
   2   1   7         15.71         13.28         2.48 o
   3   1   7        133.14        132.29         3.79 o
   4   1   7         86.85         84.54         4.31 o
   5   1   7          2.11          2.70         1.33 o
   6   1   7          2.24          1.71         1.89 o
   7   1   7          0.04          0.36         1.53 o
  -8   2   7          0.15          1.03         1.40 o
  -7   2   7        217.38        222.88        11.19 o
  -6   2   7          1.04         -0.36         1.04 o
  -5   2   7          0.10          1.85         0.92 o
  -4   2   7         64.02         61.86         2.65 o
  -3   2   7        527.70        511.91        10.47 o
  -2   2   7        231.58        234.08         5.54 o
  -1   2   7         33.21         32.48         1.53 o
   0   2   7       2323.28       2225.88        47.96 o
   1   2   7        427.14        412.42        11.07 o
   2   2   7         92.93         88.81         4.17 o
   3   2   7       1346.17       1336.14        30.71 o
   4   2   7          0.22          1.35         1.27 o
   5   2   7        133.17        146.67         9.29 o
   6   2   7          2.95          0.72         1.80 o
   7   2   7          9.85         11.01         3.52 o
  -9   3   7          0.61          4.51         2.26 o
  -8   3   7          5.52          4.06         2.44 o
  -7   3   7         44.69         51.78         5.59 o
  -6   3   7        450.73        433.89         9.79 o
  -5   3   7        490.16        491.95        10.59 o
  -4   3   7         79.17         84.31         3.17 o
  -3   3   7         88.14         82.94         2.99 o
  -2   3   7        152.11        155.12         4.23 o
  -1   3   7        236.26        218.52         6.14 o
   0   3   7        299.46        285.03         6.37 o
   1   3   7        594.49        555.81        14.35 o
   2   3   7         48.88         44.69         3.15 o
   3   3   7         79.09         78.49         4.24 o
   4   3   7          2.05          2.33         1.26 o
   5   3   7          4.91          6.40         2.71 o
   6   3   7         11.04         13.44         3.88 o
  -9   4   7         36.37         38.43         5.23 o
  -8   4   7         29.78         31.48         4.87 o
  -7   4   7         61.28         59.63         6.13 o
  -6   4   7          0.22         -0.16         0.97 o
  -5   4   7        147.50        149.47         3.96 o
  -4   4   7         16.10         15.25         1.36 o
  -3   4   7        118.29        115.09         3.28 o
  -2   4   7         43.13         45.88         2.24 o
  -1   4   7        165.61        163.91         4.49 o
   0   4   7         11.66         15.36         2.04 o
   1   4   7        115.34        100.98         4.71 o
   2   4   7         12.75         18.95         2.61 o
   3   4   7         14.72         11.43         2.89 o
   4   4   7          0.85          1.80         2.07 o
   5   4   7          0.04         -1.62         1.62 o
  -9   5   7          6.11          4.06         2.44 o
  -8   5   7         25.59         29.23         5.68 o
  -7   5   7          0.11          0.23         0.82 o
  -6   5   7         14.17         14.81         2.36 o
  -5   5   7          7.39          7.26         1.88 o
  -4   5   7         47.49         46.46         3.38 o
  -3   5   7         85.89         87.36         2.89 o
  -2   5   7        227.14        216.08         5.04 o
  -1   5   7        166.03        164.02         6.18 o
   0   5   7         52.58         66.72         3.79 o
   1   5   7         16.37         18.83         2.32 o
   2   5   7        112.69        133.83         5.90 o
   3   5   7        104.69        111.73         5.57 o
   4   5   7         22.81         21.92         4.69 o
  -8   6   7         32.38         28.69         5.59 o
  -7   6   7        160.94        168.34         7.24 o
  -6   6   7         16.84         18.37         3.16 o
  -5   6   7        347.06        366.29        11.42 o
  -4   6   7          6.50          6.71         2.84 o
  -3   6   7          3.40          3.72         2.30 o
  -2   6   7          3.12          4.74         1.72 o
  -1   6   7         62.88         62.11         3.60 o
   0   6   7         75.88         77.47         4.25 o
   1   6   7          0.47          1.12         1.07 o
   2   6   7        106.56        109.92         5.55 o
   3   6   7          0.36          2.44         1.62 o
  -8   7   7         28.63         26.47         4.74 o
  -7   7   7          6.26          8.74         2.17 o
  -6   7   7          3.02          6.47         1.87 o
  -5   7   7         11.96         10.87         2.36 o
  -4   7   7          5.33          2.07         2.12 o
  -3   7   7        142.73        146.31         9.29 o
  -2   7   7        128.24        127.30         6.15 o
  -1   7   7         28.98         27.51         5.05 o
   0   7   7         17.56         13.08         3.88 o
   1   7   7          0.57         -0.78         0.81 o
   2   7   7          0.10         -0.54         1.53 o
  -7   8   7         42.34         38.97         3.79 o
  -6   8   7          6.35          3.92         1.71 o
  -5   8   7          0.08         -0.65         1.26 o
  -4   8   7         40.00         34.10         4.69 o
  -3   8   7          1.63          2.62         2.26 o
  -2   8   7         38.62         44.84         3.97 o
  -1   8   7          5.27          5.05         2.80 o
   0   8   7         16.09         15.70         4.51 o
   0  -8   8         24.35         33.28         3.90 o
   1  -8   8         44.39         47.95         7.26 o
   2  -8   8         21.40         31.77         3.01 o
   3  -8   8          0.00          0.64         1.08 o
   4  -8   8         39.17         41.39         3.65 o
   5  -8   8         69.01         61.32         4.53 o
   6  -8   8        123.80        122.26         6.52 o
  -2  -7   8          4.82          5.65         2.01 o
  -1  -7   8          0.00          1.90         1.43 o
   0  -7   8         82.32         76.55         3.25 o
   1  -7   8         49.31         46.15         2.79 o
   2  -7   8         91.97         88.93         8.61 o
   3  -7   8        135.63        149.69         8.84 o
   4  -7   8          0.30          1.05         1.22 o
   5  -7   8         65.18         75.75         4.88 o
   6  -7   8          0.08         -0.41         2.03 o
   7  -7   8          0.12          2.35         1.42 o
  -3  -6   8          0.18         -0.72         1.20 o
  -2  -6   8          9.40         11.60         2.55 o
  -1  -6   8        113.44        107.22         5.64 o
   0  -6   8        546.73        545.38        12.40 o
   1  -6   8          8.30          6.70         1.42 o
   2  -6   8        389.84        389.75         9.50 o
   3  -6   8        268.06        259.12         7.10 o
   4  -6   8          0.04          1.75         1.89 o
   5  -6   8        156.56        159.68         6.85 o
   6  -6   8         87.19         88.38         6.99 o
   7  -6   8         18.52         21.24         3.26 o
   8  -6   8         17.40         15.32         2.69 o
  -4  -5   8         11.84         16.97         3.52 o
  -3  -5   8         47.90         46.49         9.11 o
  -2  -5   8         42.21         41.66         3.61 o
  -1  -5   8         83.88         86.53         3.58 o
   0  -5   8          4.01          5.59         1.18 o
   1  -5   8        207.58        198.85         5.05 o
   2  -5   8         42.28         41.43         2.41 o
   3  -5   8         30.68         32.57         2.18 o
   4  -5   8         19.80         16.75         1.86 o
   5  -5   8          0.85          0.21         0.73 o
   6  -5   8         30.63         28.53         3.15 o
   7  -5   8          1.40          2.10         1.43 o
   8  -5   8         13.95         17.05         3.70 o
  -5  -4   8         16.62         22.06         3.47 o
  -4  -4   8          8.78          8.78         2.34 o
  -3  -4   8          9.64         10.08         2.32 o
  -2  -4   8         26.82         27.50         1.89 o
  -1  -4   8          0.62          0.55         1.21 o
   0  -4   8          1.38          1.54         0.91 o
   1  -4   8         18.88         24.71         1.62 o
   2  -4   8         85.72         88.28         3.58 o
   3  -4   8          2.96          2.89         1.01 o
   4  -4   8        270.23        265.95         6.88 o
   5  -4   8         11.21         17.60         4.47 o
   6  -4   8         52.23         55.34         2.90 o
   7  -4   8         95.20         88.22         6.86 o
   8  -4   8          6.43          7.49         2.53 o
  -6  -3   8          6.62          7.00         3.38 o
  -5  -3   8        100.71         97.78         5.64 o
  -4  -3   8          0.79          0.90         1.30 o
  -3  -3   8         13.24         12.65         2.29 o
  -2  -3   8         11.99         13.69         1.57 o
  -1  -3   8       1256.87       1197.93        22.51 o
   0  -3   8        416.66        417.44         9.27 o
   1  -3   8       1550.63       1420.84        22.58 o
   2  -3   8       2358.68       2315.07        41.06 o
   3  -3   8         97.41         90.82         3.45 o
   4  -3   8        812.52        798.16        15.91 o
   5  -3   8         74.96         80.84         3.33 o
   6  -3   8          0.72          0.28         1.07 o
   7  -3   8         19.81         23.75         2.75 o
   8  -3   8          4.33          4.96         2.16 o
  -7  -2   8         16.57         16.53         3.09 o
  -6  -2   8         58.32         66.54         4.69 o
  -5  -2   8        237.17        231.49         8.89 o
  -4  -2   8         77.70         79.88         8.66 o
  -3  -2   8        410.59        392.26         8.93 o
  -2  -2   8         92.70         93.24         3.39 o
  -1  -2   8          5.40          7.31         1.18 o
   0  -2   8        812.73        832.98        16.07 o
   1  -2   8        723.73        724.10        14.18 o
   2  -2   8        640.22        646.50        12.93 o
   3  -2   8        285.59        272.59         6.60 o
   4  -2   8        154.08        154.99         4.65 o
   5  -2   8          5.35          8.68         1.40 o
   6  -2   8         50.91         47.87         3.35 o
   7  -2   8         11.47         13.71         2.80 o
   8  -2   8          0.22         -0.99         1.17 o
  -7  -1   8         26.53         29.88         3.61 o
  -6  -1   8          1.43          1.58         1.43 o
  -5  -1   8         12.28         16.22         4.47 o
  -4  -1   8        145.94        142.06         5.93 o
  -3  -1   8        216.23        207.68         5.52 o
  -2  -1   8        139.12        140.87         4.19 o
  -1  -1   8       1367.82       1347.13        24.58 o
   0  -1   8         97.76        106.47         3.30 o
   1  -1   8        862.78        859.33        16.23 o
   2  -1   8         19.53         12.76         1.18 o
   3  -1   8         19.61         24.51         1.59 o
   4  -1   8        130.14        131.89         5.51 o
   5  -1   8         22.10         21.07         2.68 o
   6  -1   8         28.07         32.63         2.90 o
   7  -1   8          0.12          3.34         1.98 o
   8  -1   8         10.99          5.05         2.62 o
  -8   0   8          1.26          1.29         1.50 o
  -7   0   8          0.01         -0.59         1.04 o
  -6   0   8        119.14        101.28         7.13 o
  -5   0   8        130.28        132.83         5.83 o
  -4   0   8        125.11        127.58         4.09 o
  -3   0   8         34.98         35.21         2.32 o
  -2   0   8        109.16        100.09         3.33 o
  -1   0   8         25.21         23.05         2.41 o
   0   0   8        638.18        597.46        11.65 o
   1   0   8        437.91        417.35        11.37 o
   2   0   8          3.72          1.62         1.21 o
   3   0   8        317.46        282.03         8.77 o
   4   0   8         72.80         84.01         4.43 o
   5   0   8          6.96          8.45         1.97 o
   6   0   8          7.76         10.23         2.17 o
   7   0   8          4.14          5.32         2.53 o
  -8   1   8         26.14         22.66         3.44 o
  -7   1   8          4.46          3.82         1.63 o
  -6   1   8        247.13        251.18         8.89 o
  -5   1   8         35.14         27.30         4.06 o
  -4   1   8        651.57        621.22        12.73 o
  -3   1   8         19.22         19.89         1.59 o
  -2   1   8        278.93        290.30         6.69 o
  -1   1   8        397.99        396.97         8.28 o
   0   1   8         17.30         22.55         2.23 o
   1   1   8       1377.11       1308.10        29.66 o
   2   1   8          1.65          3.99         1.43 o
   3   1   8        358.70        347.71        10.40 o
   4   1   8         47.86         53.95         3.54 o
   5   1   8         15.37         12.42         2.20 o
   6   1   8          9.39         17.32         4.06 o
   7   1   8         17.11         16.69         4.06 o
  -8   2   8         18.04         21.76         4.06 o
  -7   2   8         46.54         46.73         3.62 o
  -6   2   8         39.37         36.92         5.68 o
  -5   2   8         73.57         75.30         3.15 o
  -4   2   8        206.14        193.49         6.57 o
  -3   2   8         39.07         45.48         2.23 o
  -2   2   8       1039.89        991.98        18.54 o
  -1   2   8        212.75        204.91         4.93 o
   0   2   8        242.19        227.90         7.94 o
   1   2   8        417.25        399.23        11.13 o
   2   2   8         25.46         29.37         2.76 o
   3   2   8          0.02          0.01         1.08 o
   4   2   8         56.69         50.42         3.57 o
   5   2   8          3.28          3.52         2.26 o
   6   2   8          3.81          2.62         2.26 o
  -8   3   8          0.76          0.18         1.62 o
  -7   3   8          2.00          3.88         2.16 o
  -6   3   8          4.52          6.68         1.29 o
  -5   3   8        458.00        445.19         9.95 o
  -4   3   8          0.01          0.42         0.90 o
  -3   3   8         12.63         15.86         1.62 o
  -2   3   8        351.90        335.57         7.55 o
  -1   3   8        569.78        565.56        11.30 o
   0   3   8         44.74         39.61         2.80 o
   1   3   8        509.55        498.35        13.52 o
   2   3   8         13.58         13.39         2.13 o
   3   3   8         39.21         38.50         3.16 o
   4   3   8         18.21         19.50         2.77 o
   5   3   8          2.98          5.95         2.44 o
   6   3   8         16.25         17.23         4.15 o
  -8   4   8          8.03         10.46         3.43 o
  -7   4   8         24.89         29.32         4.33 o
  -6   4   8         24.77         28.28         2.76 o
  -5   4   8          3.45          5.13         1.14 o
  -4   4   8        160.54        156.77         4.70 o
  -3   4   8         45.25         47.14         3.10 o
  -2   4   8         21.68         28.55         1.87 o
  -1   4   8          0.56          0.00         0.89 o
   0   4   8         64.62         67.74         3.84 o
   1   4   8         12.06         13.24         2.07 o
   2   4   8         15.02         10.94         2.09 o
   3   4   8         56.11         51.86         3.73 o
   4   4   8          0.62          1.35         1.80 o
   5   4   8         17.55         18.76         4.24 o
  -8   5   8         15.86         22.19         4.87 o
  -7   5   8         12.46         12.58         2.62 o
  -6   5   8          2.72          1.77         1.62 o
  -5   5   8          1.14          0.09         0.84 o
  -4   5   8         10.33         10.40         3.83 o
  -3   5   8         35.44         38.15         2.20 o
  -2   5   8         71.18         80.91         4.07 o
  -1   5   8        154.71        172.40         6.45 o
   0   5   8         66.69         66.29         4.37 o
   1   5   8          8.02          5.53         1.60 o
   2   5   8         12.94         16.72         2.71 o
   3   5   8          0.18          0.64         1.67 o
   4   5   8         49.85         58.45         6.22 o
  -8   6   8          8.54         12.72         3.97 o
  -7   6   8         10.78         13.36         2.06 o
  -6   6   8        175.08        182.93         6.09 o
  -5   6   8          7.22          6.01         1.50 o
  -4   6   8        139.61        138.82         6.65 o
  -3   6   8        122.98        121.62         5.91 o
  -2   6   8         30.12         37.62         5.14 o
  -1   6   8         14.96         15.14         1.95 o
   0   6   8         54.29         62.93         8.39 o
   1   6   8         69.02         69.43         4.38 o
   2   6   8          0.99          1.43         1.50 o
   3   6   8         32.60         32.65         4.60 o
  -7   7   8          2.10          1.54         1.72 o
  -6   7   8          4.34          1.89         1.20 o
  -5   7   8         11.81         17.62         2.90 o
  -4   7   8          4.08          1.16         1.55 o
  -3   7   8         12.66         15.98         3.56 o
  -2   7   8          5.80          5.59         3.34 o
  -1   7   8         13.13         26.25         5.23 o
   0   7   8          0.07         -1.71         1.71 o
   1   7   8          1.38         -0.28         1.40 o
  -6   8   8         29.99         27.42         5.23 o
  -5   8   8         11.23          7.46         2.31 o
  -4   8   8          1.35          4.15         2.89 o
  -3   8   8         22.86         15.91         7.89 o
  -2   8   8         17.36         27.06         5.59 o
  -1   8   8         13.38         16.33         4.42 o
   1  -8   9        175.97        178.28         7.80 o
   2  -8   9         35.65         43.03         5.14 o
   3  -8   9        158.52        166.32         7.52 o
   4  -8   9          0.88          0.36         1.14 o
   5  -8   9         13.58         20.30         3.25 o
  -1  -7   9          8.92          7.55         2.08 o
   0  -7   9         42.10         36.59         2.64 o
   1  -7   9        127.38        112.12         4.57 o
   2  -7   9          3.29          2.86         1.27 o
   3  -7   9        298.89        291.41        10.27 o
   4  -7   9          6.54         10.87         2.21 o
   5  -7   9        308.88        311.88        11.10 o
   6  -7   9         19.67         20.91         3.13 o
   7  -7   9         64.42         65.65         4.75 o
  -3  -6   9        163.05        171.82         8.20 o
  -2  -6   9        123.22        122.03         6.47 o
  -1  -6   9          0.46          2.13         1.35 o
   0  -6   9        163.11        163.47         5.55 o
   1  -6   9        510.69        501.11        11.71 o
   2  -6   9         23.37         23.64         2.28 o
   3  -6   9        117.31        122.96         4.59 o
   4  -6   9         81.91         77.85         4.59 o
   5  -6   9          1.80          0.44         3.16 o
   6  -6   9          2.76          2.69         1.49 o
   7  -6   9         62.01         62.92         4.64 o
  -4  -5   9         44.31         49.48         7.58 o
  -3  -5   9        180.72        195.35         8.45 o
  -2  -5   9          3.46          2.54         1.42 o
  -1  -5   9         85.60         86.42         3.66 o
   0  -5   9          6.14          7.41         1.40 o
   1  -5   9         14.02         15.76         1.62 o
   2  -5   9        148.16        147.17         4.89 o
   3  -5   9        254.10        235.31         6.59 o
   4  -5   9          9.80          9.31         1.51 o
   5  -5   9          6.94          5.84         1.26 o
   6  -5   9          0.00          0.93         1.14 o
   7  -5   9         33.54         31.84         4.60 o
   8  -5   9          1.41          4.78         2.07 o
  -5  -4   9          8.26         14.78         3.07 o
  -4  -4   9          0.01          0.38         1.28 o
  -3  -4   9          3.43          2.18         1.47 o
  -2  -4   9         50.46         50.89         3.63 o
  -1  -4   9         91.93         88.73         3.56 o
   0  -4   9         65.69         70.48         3.12 o
   1  -4   9        358.53        356.03         7.40 o
   2  -4   9         85.08         83.52         3.39 o
   3  -4   9        429.05        429.10         9.87 o
   4  -4   9        288.05        287.41         7.45 o
   5  -4   9         13.67         19.20         2.23 o
   6  -4   9          3.61          5.96         1.60 o
   7  -4   9          3.91          4.69         2.35 o
   8  -4   9          0.27          3.97         1.98 o
  -6  -3   9          9.25          8.03         2.25 o
  -5  -3   9         48.13         51.37         6.45 o
  -4  -3   9         48.09         49.26         3.92 o
  -3  -3   9        222.37        213.35         8.03 o
  -2  -3   9        188.99        183.02         5.40 o
  -1  -3   9        911.86        882.02        17.47 o
   0  -3   9       1128.84       1113.77        21.26 o
   1  -3   9        190.35        178.91         5.24 o
   2  -3   9        514.92        508.59        10.99 o
   3  -3   9          0.87          1.07         0.88 o
   4  -3   9         28.73         27.20         2.00 o
   5  -3   9         70.20         80.53         4.42 o
   6  -3   9        109.12        112.08         6.31 o
   7  -3   9         97.04        108.19         5.48 o
   8  -3   9          0.34          2.71         1.98 o
  -6  -2   9         36.62         44.67         5.91 o
  -5  -2   9          3.66          2.42         1.64 o
  -4  -2   9        265.88        275.66         9.60 o
  -3  -2   9        690.12        679.97        14.09 o
  -2  -2   9        274.10        260.76         6.72 o
  -1  -2   9        566.92        551.12        11.64 o
   0  -2   9        149.09        142.21         4.40 o
   1  -2   9          4.56          4.78         1.09 o
   2  -2   9        352.15        336.58         7.78 o
   3  -2   9        389.89        373.43         8.48 o
   4  -2   9        123.13        120.97         5.38 o
   5  -2   9         44.80         32.26         3.43 o
   6  -2   9          1.58          3.55         1.85 o
   7  -2   9          7.69          2.99         1.71 o
   8  -2   9          1.17         -1.44         1.44 o
  -7  -1   9          1.06          2.13         1.55 o
  -6  -1   9        102.47         96.85         7.89 o
  -5  -1   9         25.71         28.00         3.09 o
  -4  -1   9          7.02          6.09         1.69 o
  -3  -1   9        153.35        147.82         4.61 o
  -2  -1   9        234.17        217.73         5.81 o
  -1  -1   9         50.03         56.02         2.81 o
   0  -1   9        615.13        595.90        12.10 o
   1  -1   9          0.19          1.48         0.63 o
   2  -1   9        110.26        105.09         5.10 o
   3  -1   9          0.25          2.25         1.85 o
   4  -1   9         18.50         19.83         2.61 o
   5  -1   9         89.83         81.30         4.52 o
   6  -1   9         15.64         25.61         2.98 o
   7  -1   9          0.01          1.26         2.07 o
  -7   0   9          5.17          2.45         1.57 o
  -6   0   9          1.28          1.22         1.34 o
  -5   0   9        118.27        118.00         5.58 o
  -4   0   9          2.74          2.22         1.14 o
  -3   0   9        418.47        420.68         9.38 o
  -2   0   9         15.24         12.88         1.49 o
  -1   0   9         22.66         24.67         1.60 o
   0   0   9         72.00         66.27         2.36 o
   1   0   9         91.86         87.61         4.24 o
   2   0   9         11.03          9.92         1.91 o
   3   0   9         49.83         50.27         3.48 o
   4   0   9          0.59         -0.51         1.31 o
   5   0   9         61.07         61.60         4.11 o
   6   0   9         88.32         99.86         5.31 o
   7   0   9         30.17         25.89         4.96 o
  -8   1   9          4.11          3.25         1.59 o
  -7   1   9          1.40          2.55         1.43 o
  -6   1   9         10.95         14.98         3.56 o
  -5   1   9         17.43         21.66         2.47 o
  -4   1   9        411.32        399.61         9.14 o
  -3   1   9         47.36         48.99         2.46 o
  -2   1   9       1047.09       1036.47        19.53 o
  -1   1   9        226.15        209.01         5.19 o
   0   1   9          0.04          1.94         1.31 o
   1   1   9        378.85        341.69        10.08 o
   2   1   9         57.83         52.07         5.91 o
   3   1   9         27.76         28.35         2.73 o
   4   1   9         13.76         10.30         2.09 o
   5   1   9         95.60         97.94         5.26 o
   6   1   9          0.73          5.14         2.44 o
  -8   2   9         57.96         51.42         6.04 o
  -7   2   9         45.97         46.77         3.71 o
  -6   2   9        104.99         97.28        10.10 o
  -5   2   9         37.31         37.66         2.36 o
  -4   2   9         12.32         15.31         1.78 o
  -3   2   9         89.03         92.03         3.38 o
  -2   2   9         34.31         36.50         2.02 o
  -1   2   9        299.32        297.81         9.06 o
   0   2   9        504.49        479.74        23.18 o
   1   2   9        479.76        448.55        12.50 o
   2   2   9          5.00          4.58         1.58 o
   3   2   9         33.45         27.82         2.71 o
   4   2   9         36.07         35.16         3.22 o
   5   2   9         18.23         16.45         3.07 o
   6   2   9         10.63         12.63         3.79 o
  -8   3   9         29.38         36.26         5.05 o
  -7   3   9         12.29         12.99         3.43 o
  -6   3   9         68.25         68.98         3.99 o
  -5   3   9          1.54          1.99         0.98 o
  -4   3   9        681.94        645.06        13.31 o
  -3   3   9        332.13        328.36         7.71 o
  -2   3   9        167.28        159.36        10.06 o
  -1   3   9        937.03        884.42        21.43 o
   0   3   9          1.26          0.71         1.17 o
   1   3   9         50.82         57.42         3.63 o
   2   3   9          1.56          2.60         1.67 o
   3   3   9          0.20          0.97         1.18 o
   4   3   9         30.36         31.71         3.16 o
   5   3   9          2.40          1.98         1.89 o
  -8   4   9         14.21         13.17         3.61 o
  -7   4   9         18.23         17.05         3.88 o
  -6   4   9          6.93          3.39         1.38 o
  -5   4   9        289.40        288.46         7.55 o
  -4   4   9          8.00          8.32         1.32 o
  -3   4   9        569.31        544.02        14.34 o
  -2   4   9         10.73         10.98         1.91 o
  -1   4   9         53.22         47.24         3.18 o
   0   4   9          0.49          0.30         0.80 o
   1   4   9         31.72         33.83         2.86 o
   2   4   9          8.58          9.43         2.10 o
   3   4   9          4.00          2.05         1.55 o
   4   4   9         13.92         15.06         4.06 o
  -8   5   9          2.27          4.33         2.26 o
  -7   5   9          9.43          6.05         1.84 o
  -6   5   9          1.64          3.92         1.65 o
  -5   5   9          5.48         11.19         4.15 o
  -4   5   9         23.22         24.54         4.33 o
  -3   5   9          1.71          3.63         1.25 o
  -2   5   9         11.82         10.77         1.80 o
  -1   5   9         18.41         19.19         2.66 o
   0   5   9         25.04         23.05         3.29 o
   1   5   9         58.08         49.02         4.51 o
   2   5   9          6.22          6.41         1.91 o
   3   5   9          0.21          0.43         1.31 o
  -7   6   9          3.73          3.67         1.72 o
  -6   6   9          0.88          1.20         1.43 o
  -5   6   9        151.89        162.73        10.19 o
  -4   6   9         29.91         30.22         5.23 o
  -3   6   9         27.46         32.20         5.50 o
  -2   6   9         93.01         92.19         7.58 o
  -1   6   9        145.78        142.31         6.13 o
   0   6   9         11.14         12.14         2.23 o
   1   6   9         68.47         71.29         4.55 o
   2   6   9         18.41         22.40         4.65 o
  -7   7   9         15.45         15.06         3.88 o
  -6   7   9          0.01          3.34         2.71 o
  -5   7   9         13.75         15.88         4.24 o
  -4   7   9         65.76         80.64         7.67 o
  -3   7   9         26.07         30.76         5.77 o
  -2   7   9         46.15         53.94         6.58 o
  -1   7   9         19.07         16.78         4.33 o
   0   7   9          0.08         -0.72         2.07 o
  -5   8   9         31.77         37.62         4.14 o
  -4   8   9          4.02          9.92         3.97 o
  -3   8   9         11.37         14.88         4.51 o
  -2   8   9          0.92         -0.72         2.35 o
   2  -8  10          0.01         -0.85         0.85 o
   3  -8  10          5.76          6.48         2.98 o
   4  -8  10          8.09          3.60         2.71 o
   0  -7  10         27.97         32.16         2.89 o
   1  -7  10          7.03          7.76         1.66 o
   2  -7  10         21.80         26.56         2.94 o
   3  -7  10          0.05         -0.92         0.92 o
   4  -7  10        139.68        151.44         8.03 o
   5  -7  10          0.29          0.60         1.21 o
   6  -7  10         37.50         42.20         6.58 o
  -2  -6  10         17.50         18.94         3.34 o
  -1  -6  10        124.58        138.49         6.76 o
   0  -6  10         17.35         15.45         2.00 o
   1  -6  10          9.17         13.94         1.91 o
   2  -6  10        147.44        139.20         5.03 o
   3  -6  10         34.72         34.72         2.47 o
   4  -6  10         25.00         23.30         3.06 o
   5  -6  10         72.97         73.71         6.09 o
   6  -6  10        119.51        120.33         8.93 o
   7  -6  10          4.27          7.94         2.62 o
  -3  -5  10         41.48         50.91         4.92 o
  -2  -5  10        201.07        207.92         8.54 o
  -1  -5  10        405.72        398.67         9.93 o
   0  -5  10         26.88         28.13         2.26 o
   1  -5  10        297.94        288.33         7.78 o
   2  -5  10         11.62         12.49         1.78 o
   3  -5  10          0.00         -0.32         0.83 o
   4  -5  10         95.19         99.03         5.57 o
   5  -5  10         53.57         50.45         3.83 o
   6  -5  10          0.79          1.08         1.71 o
   7  -5  10          4.28          3.34         1.98 o
  -4  -4  10         46.53         45.45         3.94 o
  -3  -4  10         41.34         44.15         3.83 o
  -2  -4  10          0.05         -0.95         0.95 o
  -1  -4  10         30.06         28.14         2.09 o
   0  -4  10         16.82         18.75         1.94 o
   1  -4  10         78.03         77.38         3.37 o
   2  -4  10        188.09        183.23         5.55 o
   3  -4  10         87.04         80.81         3.45 o
   4  -4  10        371.31        362.37         9.00 o
   5  -4  10          0.12          0.13         1.09 o
   6  -4  10          8.03          9.85         2.13 o
   7  -4  10         37.54         55.48         5.95 o
  -5  -3  10          9.80          8.52         3.74 o
  -4  -3  10         18.68         15.17         2.67 o
  -3  -3  10        204.27        205.81         8.02 o
  -2  -3  10          0.83          0.94         0.85 o
  -1  -3  10          7.38          4.71         1.28 o
   0  -3  10         34.36         35.99         2.27 o
   1  -3  10         20.31         21.06         1.88 o
   2  -3  10         66.14         68.39         3.05 o
   3  -3  10         31.34         31.67         3.02 o
   4  -3  10         31.06         33.16         8.25 o
   5  -3  10        122.02        112.37         5.48 o
   6  -3  10         59.36         49.76         3.78 o
   7  -3  10         40.60         36.77         4.19 o
  -6  -2  10          1.32          3.53         1.57 o
  -5  -2  10        123.87        135.27         6.70 o
  -4  -2  10        163.92        174.77         7.36 o
  -3  -2  10        220.40        216.22         7.97 o
  -2  -2  10       2195.44       2129.96        38.46 o
  -1  -2  10        119.71        122.16         4.20 o
   0  -2  10        905.11        875.32        17.27 o
   1  -2  10        201.72        193.88         5.39 o
   2  -2  10          8.42          6.09         1.77 o
   3  -2  10          1.84          4.13         1.47 o
   4  -2  10        111.48        110.83         5.35 o
   5  -2  10         39.13         42.64         3.62 o
   6  -2  10          0.63         -1.02         1.02 o
   7  -2  10         16.27         18.24         2.84 o
  -6  -1  10         18.11         15.07         2.84 o
  -5  -1  10         71.86         61.40         4.26 o
  -4  -1  10          0.79          0.56         1.44 o
  -3  -1  10         13.06         13.88         1.83 o
  -2  -1  10        117.44        117.90         4.11 o
  -1  -1  10          6.18          6.01         1.14 o
   0  -1  10        805.37        803.14        15.79 o
   1  -1  10          8.09          9.20         2.10 o
   2  -1  10        380.87        353.36        10.80 o
   3  -1  10         47.40         42.27         6.99 o
   4  -1  10        126.22        123.55         7.04 o
   5  -1  10         22.65         23.50         5.37 o
   6  -1  10          5.95          8.46         3.38 o
   7  -1  10         31.22         30.31         4.51 o
  -7   0  10          2.00          2.64         1.58 o
  -6   0  10         27.17         31.62         3.70 o
  -5   0  10        125.35        131.04         5.99 o
  -4   0  10         42.40         39.36         3.12 o
  -3   0  10         75.74         77.34         3.23 o
  -2   0  10        200.29        194.36         5.43 o
  -1   0  10         21.88         26.61         2.32 o
   0   0  10         40.86         40.79         3.12 o
   1   0  10         34.43         33.38         2.97 o
   2   0  10        125.17        120.77         5.45 o
   3   0  10         62.12         60.83         3.88 o
   4   0  10         15.97         24.94         2.98 o
   5   0  10          0.42          0.20         1.25 o
   6   0  10         25.37         30.35         3.16 o
   7   0  10         47.36         47.99         5.86 o
  -7   1  10          0.49          0.52         1.02 o
  -6   1  10         10.20         11.75         2.32 o
  -5   1  10         81.01         76.87         4.38 o
  -4   1  10         19.53         22.03         1.92 o
  -3   1  10        422.06        412.23         9.35 o
  -2   1  10         56.50         59.72         2.63 o
  -1   1  10        407.58        389.54        11.26 o
   0   1  10         70.43         67.08         3.98 o
   1   1  10        302.41        292.31         9.34 o
   2   1  10         68.19         62.16         5.91 o
   3   1  10        149.10        150.84         6.47 o
   4   1  10         76.85         69.96         4.42 o
   5   1  10          0.25          0.56         1.32 o
   6   1  10         50.52         47.90         5.68 o
  -7   2  10         35.04         39.05         3.41 o
  -6   2  10          3.03          3.47         1.53 o
  -5   2  10         13.58         15.06         1.87 o
  -4   2  10         20.08         17.85         1.86 o
  -3   2  10         46.35         44.38         2.39 o
  -2   2  10         52.71         49.87         4.15 o
  -1   2  10         72.42         74.56         4.11 o
   0   2  10        405.05        366.19        12.22 o
   1   2  10        297.03        294.58         9.50 o
   2   2  10         24.43         24.49         2.93 o
   3   2  10          3.17          2.06         1.43 o
   4   2  10         14.95         16.18         2.70 o
   5   2  10          1.02          1.52         1.59 o
  -8   3  10         19.75         21.47         4.87 o
  -7   3  10         11.62         11.28         3.25 o
  -6   3  10         49.07         51.18         3.56 o
  -5   3  10        379.89        367.54         8.97 o
  -4   3  10        121.31        122.73         4.26 o
  -3   3  10        777.52        737.45        18.68 o
  -2   3  10          0.01          0.03         2.07 o
  -1   3  10         50.26         43.19         3.21 o
   0   3  10         13.17         14.32         2.30 o
   1   3  10          9.42         15.85         3.02 o
   2   3  10        132.84        131.27         6.03 o
   3   3  10         19.51         22.95         3.21 o
   4   3  10         13.84         19.61         2.99 o
   5   3  10          3.02          4.60         2.35 o
  -8   4  10         23.41         29.05         4.33 o
  -7   4  10          1.85          2.07         1.80 o
  -6   4  10        197.75        183.45         7.14 o
  -5   4  10          6.39          9.57         2.00 o
  -4   4  10          0.39         -0.74         0.75 o
  -3   4  10          9.99          5.92         1.49 o
  -2   4  10          6.50          9.50         1.85 o
  -1   4  10         26.03         27.78         2.64 o
   0   4  10         24.57         25.82         2.75 o
   1   4  10         16.87         17.17         2.64 o
   2   4  10         56.16         57.87         5.41 o
   3   4  10          7.08          7.42         3.38 o
   4   4  10          2.41         -0.09         1.89 o
  -7   5  10          5.73          8.75         2.89 o
  -6   5  10          0.00         -1.35         1.71 o
  -5   5  10          0.17         -1.17         1.80 o
  -4   5  10          1.21          1.62         2.07 o
  -3   5  10         87.34         90.84         4.51 o
  -2   5  10          7.56         12.65         2.09 o
  -1   5  10         35.44         36.12         3.01 o
   0   5  10          0.27         -0.81         0.81 o
   1   5  10         23.38         28.11         3.12 o
   2   5  10          0.14          0.65         1.35 o
   3   5  10          0.49          0.42         1.85 o
  -7   6  10          2.39          1.17         2.44 o
  -6   6  10          2.73          1.17         2.44 o
  -5   6  10          0.02          0.90         2.62 o
  -4   6  10         72.36         78.39         7.22 o
  -3   6  10         52.21         63.32         6.68 o
  -2   6  10         10.68          9.20         3.34 o
  -1   6  10         21.87         19.45         2.57 o
   0   6  10         52.61         62.37         4.23 o
   1   6  10          2.61          4.65         1.85 o
  -6   7  10         10.84         19.39         4.60 o
  -5   7  10          1.11          0.99         2.62 o
  -4   7  10         10.72          8.12         3.52 o
  -3   7  10         51.44         50.15         6.68 o
  -2   7  10          0.10          0.18         2.35 o
  -1   7  10          4.67          1.89         2.53 o
   0   7  10         12.30          7.04         3.88 o
   0  -7  11         47.15         52.51         3.45 o
   1  -7  11         81.07         90.18         4.21 o
   2  -7  11         11.04         13.91         3.29 o
   3  -7  11         19.19         20.98         3.03 o
   4  -7  11         66.86         65.22         8.66 o
   5  -7  11          0.27          1.35         2.16 o
  -1  -6  11         80.84         94.45         8.70 o
   0  -6  11         12.80         17.41         2.55 o
   1  -6  11        418.44        396.74        10.24 o
   2  -6  11        102.14        104.64         4.41 o
   3  -6  11        319.78        303.69         8.42 o
   4  -6  11        150.12        156.36         6.96 o
   5  -6  11         40.72         40.59         5.23 o
   6  -6  11         10.96          8.30         3.16 o
  -3  -5  11         32.59         31.83         3.71 o
  -2  -5  11         22.86         29.56         3.43 o
  -1  -5  11         78.87         77.62         3.67 o
   0  -5  11        113.04        113.91         4.54 o
   1  -5  11          0.58          1.00         0.90 o
   2  -5  11         35.93         33.53         3.08 o
   3  -5  11         31.74         34.60         2.44 o
   4  -5  11        278.62        272.59         9.64 o
   5  -5  11          1.51          3.27         1.63 o
   6  -5  11         74.17         82.90         7.58 o
   7  -5  11          2.48          5.59         2.89 o
  -4  -4  11         16.27         13.64         2.93 o
  -3  -4  11         22.34         26.43         3.21 o
  -2  -4  11          0.01          0.85         1.24 o
  -1  -4  11          3.62          4.41         1.70 o
   0  -4  11          0.17          1.94         0.94 o
   1  -4  11          2.37          1.19         0.88 o
   2  -4  11          7.87         11.81         1.63 o
   3  -4  11         45.20         50.19         3.70 o
   4  -4  11         15.74         20.56         3.34 o
   5  -4  11         58.34         56.22         6.22 o
   6  -4  11         24.64         21.97         3.14 o
   7  -4  11          0.57          0.63         1.89 o
  -5  -3  11          4.63          7.95         2.18 o
  -4  -3  11         19.02         17.34         2.90 o
  -3  -3  11         21.09         22.48         3.18 o
  -2  -3  11        150.39        137.11         4.79 o
  -1  -3  11        276.32        257.14         7.07 o
   0  -3  11          4.34          3.92         1.12 o
   1  -3  11        288.54        272.43         7.20 o
   2  -3  11         35.59         33.27         4.74 o
   3  -3  11        262.92        242.33         8.66 o
   4  -3  11         17.03         18.07         3.02 o
   5  -3  11          3.87          2.36         1.43 o
   6  -3  11          8.48          7.64         2.93 o
   7  -3  11         47.08         53.13         7.04 o
  -5  -2  11        173.02        176.59         7.88 o
  -4  -2  11        153.97        139.13         6.95 o
  -3  -2  11         39.80         41.37         3.40 o
  -2  -2  11         34.74         35.42         2.34 o
  -1  -2  11         90.74         85.06         3.68 o
   0  -2  11         65.81         70.65         3.12 o
   1  -2  11        171.89        184.15         7.24 o
   2  -2  11        349.90        351.65        11.07 o
   3  -2  11        502.17        515.00        14.73 o
   4  -2  11          0.48          2.51         1.52 o
   5  -2  11        105.74        126.76         6.18 o
   6  -2  11         60.06         67.09         9.16 o
   7  -2  11          0.03          1.03         1.08 o
  -6  -1  11          2.74          0.91         2.35 o
  -5  -1  11        191.43        209.79         8.47 o
  -4  -1  11         16.11         19.71         2.93 o
  -3  -1  11         75.45         71.79         3.28 o
  -2  -1  11         21.80         19.78         1.93 o
  -1  -1  11         23.06         19.01         1.68 o
   0  -1  11         30.60         34.01         3.17 o
   1  -1  11        238.52        248.88         8.74 o
   2  -1  11          0.98          2.15         1.43 o
   3  -1  11         24.07         19.37         3.16 o
   4  -1  11         35.11         35.05         3.30 o
   5  -1  11          5.19         12.94         2.57 o
   6  -1  11         13.08         11.10         2.35 o
  -6   0  11          0.17         -0.55         2.30 o
  -5   0  11          0.12          0.18         1.05 o
  -4   0  11         35.06         34.27         2.29 o
  -3   0  11         87.11         79.06         3.36 o
  -2   0  11          0.03         -0.63         0.63 o
  -1   0  11         49.17         42.26         5.19 o
   0   0  11         35.73         35.51         3.22 o
   1   0  11         25.07         26.25         2.88 o
   2   0  11          0.13          0.05         1.23 o
   3   0  11         21.52         24.67         2.88 o
   4   0  11         18.17         19.85         3.00 o
   5   0  11          7.77          4.79         1.89 o
   6   0  11          0.48          1.66         1.33 o
  -7   1  11          0.92          1.01         1.35 o
  -6   1  11         47.72         49.64         5.55 o
  -5   1  11          5.94          6.71         1.73 o
  -4   1  11          1.96          1.87         0.89 o
  -3   1  11          4.65          3.34         1.53 o
  -2   1  11        151.08        147.03         6.15 o
  -1   1  11         46.40         56.82         3.73 o
   0   1  11         20.81         15.06         2.42 o
   1   1  11         39.68         37.15         3.17 o
   2   1  11        279.55        285.04         9.63 o
   3   1  11          0.00          0.00         1.62 o
   4   1  11         60.76         71.22         4.69 o
   5   1  11         50.31         54.74         4.14 o
   6   1  11          1.80          3.25         2.35 o
  -7   2  11         23.83         22.79         3.25 o
  -6   2  11         76.18         84.98         4.78 o
  -5   2  11         77.57         79.98         4.26 o
  -4   2  11         37.35         35.68         3.06 o
  -3   2  11         11.30         10.03         2.07 o
  -2   2  11          0.54          0.82         1.31 o
  -1   2  11         99.52        102.37         5.03 o
   0   2  11         40.75         34.51         3.09 o
   1   2  11        305.28        269.92         9.31 o
   2   2  11         33.10         28.94         4.47 o
   3   2  11          6.92          4.10         2.44 o
   4   2  11         68.34         73.42         4.84 o
   5   2  11          3.58          7.15         2.17 o
  -7   3  11         24.64         31.93         4.42 o
  -6   3  11         58.67         62.77         7.67 o
  -5   3  11          5.52          7.86         1.88 o
  -4   3  11         66.60         71.35         4.17 o
  -3   3  11          5.15          7.70         1.78 o
  -2   3  11         48.74         48.56         4.60 o
  -1   3  11          7.62          9.19         2.12 o
   0   3  11         45.16         49.60         3.70 o
   1   3  11          0.63          1.58         1.49 o
   2   3  11         29.72         35.49         3.50 o
   3   3  11         50.61         49.37         4.02 o
   4   3  11          1.49          1.76         1.62 o
  -6   4  11          7.53          8.75         2.80 o
  -5   4  11        250.74        254.56        12.81 o
  -4   4  11         15.73         16.13         2.12 o
  -3   4  11          2.89          4.66         1.39 o
  -2   4  11          1.54          2.25         3.88 o
  -1   4  11         24.45         23.05         2.62 o
   0   4  11         60.85         59.81         8.07 o
   1   4  11          4.75          6.31         3.20 o
   2   4  11          5.35          3.47         1.49 o
   3   4  11         12.07         15.43         2.87 o
  -6   5  11          4.00          4.24         2.53 o
  -5   5  11          0.24         -1.44         1.44 o
  -4   5  11          6.67          4.42         2.89 o
  -3   5  11          4.24          7.13         3.07 o
  -2   5  11         46.53         40.96         3.24 o
  -1   5  11          0.35          0.75         1.71 o
   0   5  11          7.35          5.03         1.68 o
   1   5  11         26.13         28.55         3.24 o
   2   5  11          3.04          7.11         1.91 o
  -6   6  11          0.23         -1.89         1.89 o
  -5   6  11          0.84         -0.36         1.89 o
  -4   6  11          5.77          8.39         3.52 o
  -3   6  11         21.81         26.07         5.50 o
  -2   6  11         58.35         57.28         6.77 o
  -1   6  11         12.44         10.10         3.79 o
   0   6  11         11.62         14.84         3.79 o
   1   6  11          2.07         -0.52         2.75 o
  -5   7  11         27.92         22.28         5.41 o
  -4   7  11          0.12          0.27         2.53 o
  -3   7  11         12.13         14.79         4.51 o
  -2   7  11         42.14         38.61         6.04 o
   2  -7  12         36.25         29.18         2.87 o
   3  -7  12          0.46          0.99         1.02 o
  -1  -6  12         24.61         25.47         4.60 o
   0  -6  12          0.03          0.90         1.26 o
   1  -6  12          7.87          6.62         2.33 o
   2  -6  12         30.49         31.06         2.43 o
   3  -6  12         14.53         14.29         2.46 o
   4  -6  12          0.44          1.53         1.98 o
   5  -6  12          4.83          3.79         2.35 o
  -2  -5  12         57.46         62.70         7.49 o
  -1  -5  12        117.25        125.63         7.53 o
   0  -5  12          2.53          2.52         0.98 o
   1  -5  12        241.81        248.62         7.37 o
   2  -5  12         74.91         78.03         4.88 o
   3  -5  12         13.47         16.13         2.73 o
   4  -5  12        113.16        118.73         6.05 o
   5  -5  12         18.28         17.61         2.73 o
   6  -5  12          1.97          0.63         2.26 o
  -3  -4  12        122.50        114.47         6.27 o
  -2  -4  12          5.00          4.08         1.71 o
  -1  -4  12         70.44         72.45         3.55 o
   0  -4  12         41.34         44.42         2.76 o
   1  -4  12         68.39         69.90         4.46 o
   2  -4  12         55.97         59.08         4.15 o
   3  -4  12         32.54         32.00         3.35 o
   4  -4  12         50.02         51.91        10.78 o
   5  -4  12         88.20         90.87         5.28 o
   6  -4  12          5.94         12.17         2.43 o
  -4  -3  12          1.83          0.38         2.44 o
  -3  -3  12          0.31          0.15         1.28 o
  -2  -3  12          1.93          2.67         0.93 o
  -1  -3  12         24.80         28.46         2.25 o
   0  -3  12          8.13          7.10         2.04 o
   1  -3  12         67.67         68.89         4.43 o
   2  -3  12          7.82          6.43         1.99 o
   3  -3  12        149.67        170.29         7.29 o
   4  -3  12         11.73         12.49         2.49 o
   5  -3  12         26.17         33.72         3.54 o
   6  -3  12         20.08         24.91         3.03 o
  -5  -2  12          0.36          0.98         1.33 o
  -4  -2  12          5.68          8.22         2.08 o
  -3  -2  12          0.22          1.24         1.43 o
  -2  -2  12        299.58        296.74         7.90 o
  -1  -2  12          6.81         10.64         4.92 o
   0  -2  12        389.48        389.85        15.92 o
   1  -2  12        127.16        129.78         6.12 o
   2  -2  12          6.96          7.21         2.08 o
   3  -2  12         26.16         21.38         3.08 o
   4  -2  12        155.64        158.36         7.04 o
   5  -2  12         23.63         31.52         4.28 o
   6  -2  12          8.34          8.48         2.20 o
  -6  -1  12         93.42        105.47         6.22 o
  -5  -1  12          0.46          3.64         1.68 o
  -4  -1  12        171.17        164.60         7.09 o
  -3  -1  12        125.32        124.06         4.59 o
  -2  -1  12         56.91         61.55         4.07 o
  -1  -1  12          0.90          1.13         2.57 o
   0  -1  12          0.64          2.79         1.53 o
   1  -1  12        142.81        150.95         8.12 o
   2  -1  12         28.16         21.64         3.70 o
   3  -1  12         69.24         75.47         4.71 o
   4  -1  12         24.65         24.88         3.08 o
   5  -1  12         11.73         13.04         4.33 o
   6  -1  12         21.94         22.74         3.37 o
  -6   0  12         27.58         26.30         3.17 o
  -5   0  12         10.44          9.74         2.19 o
  -4   0  12         49.09         48.12         3.49 o
  -3   0  12         30.07         28.26         3.12 o
  -2   0  12        380.35        389.24        11.95 o
  -1   0  12         79.27         80.92         4.69 o
   0   0  12        291.22        276.47         9.50 o
   1   0  12         69.52         61.25         4.10 o
   2   0  12        103.06         92.71         5.13 o
   3   0  12         16.14         13.93         2.61 o
   4   0  12         86.51         72.14         4.87 o
   5   0  12          0.35         -0.92         1.10 o
   6   0  12          4.33          5.05         2.62 o
  -6   1  12          0.73          1.62         3.61 o
  -5   1  12         25.48         27.95         2.77 o
  -4   1  12          0.61          1.67         1.34 o
  -3   1  12          8.96          8.16         1.94 o
  -2   1  12          5.78          5.95         1.85 o
  -1   1  12        314.20        324.89        12.09 o
   0   1  12         30.11         31.74         3.20 o
   1   1  12         24.97         27.01         3.05 o
   2   1  12         14.17         11.47         2.53 o
   3   1  12         42.00         36.80         3.53 o
   4   1  12         18.61         20.68         3.47 o
   5   1  12          4.87          5.16         1.79 o
  -6   2  12         45.20         43.12         5.05 o
  -5   2  12         14.38         18.11         2.71 o
  -4   2  12        110.21        116.77         5.86 o
  -3   2  12         69.96         63.33         4.05 o
  -2   2  12         21.76         21.33         2.93 o
  -1   2  12         83.53         70.97         4.36 o
   0   2  12        126.89        128.08         6.03 o
   1   2  12          5.46          1.94         2.35 o
   2   2  12         27.17         25.90         3.09 o
   3   2  12         63.15         65.05         4.52 o
   4   2  12          3.72          3.27         1.82 o
  -5   3  12         35.13         26.24         2.73 o
  -4   3  12         41.95         36.90         3.43 o
  -3   3  12          5.99          8.93         2.16 o
  -2   3  12         85.49         89.21         4.84 o
  -1   3  12          2.18          4.05         1.67 o
   0   3  12        101.56        112.15         5.70 o
   1   3  12         14.54         11.05         2.36 o
   2   3  12          3.37          3.89         3.07 o
   3   3  12         11.21          7.65         2.17 o
   4   3  12         13.25         12.85         6.72 o
  -6   4  12          1.31          3.16         1.98 o
  -5   4  12          5.79          7.40         2.62 o
  -4   4  12          0.35          0.38         1.04 o
  -3   4  12          2.74          3.83         2.35 o
  -2   4  12        154.76        153.67        11.14 o
  -1   4  12          1.55          1.73         1.53 o
   0   4  12         43.44         46.06         3.77 o
   1   4  12         25.63         29.50         8.30 o
   2   4  12          6.68          7.13         2.30 o
   3   4  12          1.54          2.94         1.98 o
  -6   5  12          6.52          2.71         2.35 o
  -5   5  12         48.49         53.22         6.04 o
  -4   5  12         17.56         21.38         4.78 o
  -3   5  12         19.63         19.85         4.69 o
  -2   5  12          3.58          4.76         1.52 o
  -1   5  12         41.06         45.92         3.74 o
   0   5  12          2.19          3.17         1.67 o
   1   5  12         48.94         44.88         3.99 o
  -5   6  12          1.19          0.54         1.98 o
  -4   6  12          0.39          3.07         2.89 o
  -3   6  12          2.42          2.80         2.80 o
  -2   6  12          0.00          4.78         3.16 o
  -1   6  12          0.14          2.26         3.25 o
   0   6  12          4.97          7.94         2.35 o
   1  -6  13         47.08         53.18         4.00 o
   2  -6  13         77.12         74.99         4.72 o
   3  -6  13        102.34        120.39         6.24 o
   4  -6  13         61.28         65.31         6.77 o
  -1  -5  13        107.06        113.36         6.20 o
   0  -5  13        278.90        291.04        10.50 o
   1  -5  13          0.85          1.64         1.76 o
   2  -5  13        173.83        200.70         8.36 o
   3  -5  13          1.44          2.38         2.66 o
   4  -5  13         31.35         29.07         3.27 o
   5  -5  13          0.01         -0.30         1.85 o
  -3  -4  13         15.69         20.25         3.27 o
  -2  -4  13          1.03         -0.11         1.23 o
  -1  -4  13         25.66         29.69         3.26 o
   0  -4  13         84.04         88.35         5.12 o
   1  -4  13         18.95         23.69         3.36 o
   2  -4  13         59.70         56.45         8.98 o
   3  -4  13         76.28         76.66         4.96 o
   4  -4  13         76.89         74.03         4.80 o
   5  -4  13         20.92         25.36         3.03 o
  -4  -3  13         65.62         63.59         6.22 o
  -3  -3  13         16.38         17.41         2.92 o
  -2  -3  13          0.28          2.89         2.26 o
  -1  -3  13         22.29         22.86         3.12 o
   0  -3  13          3.82          2.13         1.51 o
   1  -3  13         34.02         33.01         3.59 o
   2  -3  13        104.19        103.20         5.79 o
   3  -3  13         10.48         13.95         2.71 o
   4  -3  13        185.41        178.13         7.90 o
   5  -3  13          8.27          7.99         2.03 o
   6  -3  13          6.67         10.18         2.14 o
  -4  -2  13          1.04          2.01         1.45 o
  -3  -2  13         13.87         11.55         3.79 o
  -2  -2  13         35.16         31.22         3.31 o
  -1  -2  13        435.18        424.27        13.19 o
   0  -2  13         13.97         14.41         2.71 o
   1  -2  13         97.97         99.66         5.51 o
   2  -2  13         34.61         32.56         3.42 o
   3  -2  13         15.17         16.36         4.51 o
   4  -2  13         20.22         18.82         2.99 o
   5  -2  13         23.91         26.58         3.27 o
  -5  -1  13         15.09         12.91         2.64 o
  -4  -1  13         68.87         73.43         7.22 o
  -3  -1  13         23.21         27.57         3.07 o
  -2  -1  13        252.78        271.81         9.71 o
  -1  -1  13        152.99        152.16         6.92 o
   0  -1  13         29.90         29.44         3.49 o
   1  -1  13        198.92        215.98         8.58 o
   2  -1  13        141.93        138.30         6.68 o
   3  -1  13          2.79          0.19         1.47 o
   4  -1  13         51.92         51.30         4.60 o
   5  -1  13          3.69          3.69         1.58 o
  -5   0  13         24.12         24.17         5.14 o
  -4   0  13         18.93         18.58         4.51 o
  -3   0  13          0.58          0.51         1.38 o
  -2   0  13          0.82          2.15         1.56 o
  -1   0  13          4.28         10.06         2.41 o
   0   0  13          0.68          0.75         1.49 o
   1   0  13          5.60          4.01         1.85 o
   2   0  13         17.42         12.43         2.49 o
   3   0  13          0.52          3.18         1.80 o
   4   0  13          1.32          0.72         2.80 o
   5   0  13          0.03          1.64         1.53 o
  -6   1  13         10.51         11.19         3.34 o
  -5   1  13          5.79          5.50         2.71 o
  -4   1  13         60.39         55.57         3.95 o
  -3   1  13          6.18          5.70         1.81 o
  -2   1  13         26.66         28.59         3.21 o
  -1   1  13          7.55         10.18         2.33 o
   0   1  13         21.79         28.55         3.31 o
   1   1  13         10.77         14.79         2.66 o
   2   1  13         12.88          7.23         2.23 o
   3   1  13          4.85          3.56         4.19 o
   4   1  13          7.81          9.89         2.39 o
  -6   2  13          0.70          1.89         1.98 o
  -5   2  13         86.11         96.61         7.58 o
  -4   2  13          1.23          2.96         1.51 o
  -3   2  13         76.60         84.29         4.88 o
  -2   2  13        183.15        194.16         7.87 o
  -1   2  13          2.54          3.07         2.48 o
   0   2  13         44.42         44.35         3.83 o
   1   2  13        363.53        350.72        11.73 o
   2   2  13         10.82         11.82         2.55 o
   3   2  13         34.21         36.32         4.31 o
   4   2  13         13.94         10.96         2.60 o
  -5   3  13          3.00          2.76         1.46 o
  -4   3  13          5.38          3.87         1.63 o
  -3   3  13         25.39         24.69         2.84 o
  -2   3  13         16.30         19.61         2.94 o
  -1   3  13          0.38          0.95         1.31 o
   0   3  13        105.88        103.25         5.73 o
   1   3  13          7.46          5.31         2.26 o
   2   3  13          2.24          4.47         2.04 o
   3   3  13         14.41         16.12         2.90 o
  -5   4  13         93.71         88.94         7.58 o
  -4   4  13          8.21          7.35         1.84 o
  -3   4  13         26.00         24.11         3.26 o
  -2   4  13          7.18          9.30         2.84 o
  -1   4  13         23.84         28.63         3.22 o
   0   4  13          3.82          5.48         1.86 o
   1   4  13          1.12          1.17         1.62 o
   2   4  13         30.07         30.78         4.15 o
  -5   5  13         11.16          8.03         3.34 o
  -4   5  13         41.28         35.99         5.50 o
  -3   5  13         24.55         27.96         5.59 o
  -2   5  13          0.06          0.05         1.06 o
  -1   5  13         35.61         34.89         3.54 o
   0   5  13         33.65         42.18         3.83 o
   0  -5  14         25.05         28.29         3.47 o
   1  -5  14         21.20         23.16         3.30 o
   2  -5  14         75.43         84.30         5.29 o
   3  -5  14          7.13          6.45         1.82 o
  -1  -4  14          0.61          4.04         1.67 o
   0  -4  14         33.18         34.50         3.43 o
   1  -4  14         22.63         26.46         4.87 o
   2  -4  14         41.19         46.14         3.99 o
   3  -4  14          2.38          1.62         1.60 o
   4  -4  14         63.56         71.36         4.93 o
  -3  -3  14         60.40         73.70         7.58 o
  -2  -3  14         29.34         42.04         5.68 o
  -1  -3  14         39.20         45.24         3.81 o
   0  -3  14          7.65          8.93         2.23 o
   1  -3  14         55.09         54.94         7.08 o
   2  -3  14          8.01          8.39         2.12 o
   3  -3  14          2.22          4.75         2.80 o
   4  -3  14          0.86          3.81         1.78 o
   5  -3  14          0.02          1.00         1.41 o
  -3  -2  14          0.75          0.81         1.98 o
  -2  -2  14         71.60         76.73         8.89 o
  -1  -2  14        167.22        176.65         9.29 o
   0  -2  14          0.20         -0.20         1.31 o
   1  -2  14        153.35        164.37         7.56 o
   2  -2  14         49.97         44.93         5.68 o
   3  -2  14         69.06         64.77         7.98 o
   4  -2  14         36.60         42.74         3.84 o
   5  -2  14          2.69          4.75         1.88 o
  -4  -1  14         43.48         41.22         5.77 o
  -3  -1  14         92.33        100.47         5.90 o
  -2  -1  14         20.56         32.11         3.47 o
  -1  -1  14         62.38         62.47         4.50 o
   0  -1  14         64.15         68.22         4.77 o
   1  -1  14        162.86        160.40        11.95 o
   2  -1  14         26.22         25.40         3.65 o
   3  -1  14         78.96         87.30         9.92 o
   4  -1  14         27.80         37.61         3.98 o
  -5   0  14         12.79         19.57         4.78 o
  -4   0  14          7.22          9.56         3.52 o
  -3   0  14          1.68          2.00         1.69 o
  -2   0  14         65.46         67.76         5.73 o
  -1   0  14         12.44         21.53         4.24 o
   0   0  14        129.26        107.07         5.87 o
   1   0  14          7.33         11.39         2.89 o
   2   0  14         10.16          6.37         2.07 o
   3   0  14          1.01          1.52         1.43 o
   4   0  14          3.39          3.54         1.94 o
  -5   1  14         38.73         38.43         5.14 o
  -4   1  14         34.18         35.12         6.86 o
  -3   1  14         54.80         57.22         4.21 o
  -2   1  14         12.22         15.18         2.76 o
  -1   1  14          9.05          6.51         2.07 o
   0   1  14         35.41         37.02         3.57 o
   1   1  14          2.35          1.73         1.45 o
   2   1  14         14.46         16.95         2.86 o
   3   1  14          8.39          6.97         2.33 o
   4   1  14          5.40          5.77         2.53 o
  -5   2  14          1.86          4.69         2.26 o
  -4   2  14         68.05         67.64         5.46 o
  -3   2  14          0.03          1.16         1.34 o
  -2   2  14         60.14         53.07         4.08 o
  -1   2  14         39.27         37.40         3.58 o
   0   2  14          1.97          4.67         1.97 o
   1   2  14          5.22          4.67         1.77 o
   2   2  14        105.64        103.24         6.11 o
   3   2  14          7.48          4.30         1.97 o
  -5   3  14          4.73          3.47         1.58 o
  -4   3  14         16.52         16.49         2.86 o
  -3   3  14          5.60          8.82         2.26 o
  -2   3  14         14.24         15.29         2.76 o
  -1   3  14         44.66         49.21         3.96 o
   0   3  14         11.20          6.01         1.94 o
   1   3  14         64.49         59.11         4.54 o
   2   3  14          1.56          1.10         3.11 o
  -4   4  14         60.30         73.88         7.49 o
  -3   4  14          6.25          8.17         1.87 o
  -2   4  14          0.31         -0.51         1.62 o
  -1   4  14          0.41         -1.13         1.13 o
   0   4  14         20.74         21.61         3.46 o
   1   4  14          5.50          5.59         2.35 o
  -3   5  14         45.22         41.31         6.77 o
  -2   5  14          6.28          7.67         3.70 o
   0  -4  15          2.96          2.16         1.56 o
   1  -4  15          0.41          1.72         4.10 o
   2  -4  15          0.16          1.13         1.40 o
   3  -4  15         81.33         88.12         5.58 o
  -1  -3  15         19.03         21.81         3.34 o
   0  -3  15          1.97          1.76         1.58 o
   1  -3  15          0.00         -1.71         1.71 o
   2  -3  15          1.73          1.14         1.59 o
   3  -3  15          0.82         -1.51         1.51 o
  -2  -2  15          0.88          2.09         2.98 o
  -1  -2  15          8.09         10.82         2.42 o
   0  -2  15         39.92         43.58         4.10 o
   1  -2  15          3.84          3.71         1.71 o
   2  -2  15         14.14         14.84         3.09 o
   3  -2  15         16.42         20.64         5.05 o
   4  -2  15          1.80          2.81         1.60 o
  -3  -1  15          2.06          2.62         2.80 o
  -2  -1  15        137.98        141.18         7.01 o
  -1  -1  15         18.39         22.50         3.38 o
   0  -1  15          6.92          5.39         2.20 o
   1  -1  15          3.71          4.19         1.91 o
   2  -1  15        128.32        139.83         7.14 o
   3  -1  15         19.28         19.57         3.40 o
  -4   0  15          5.98          0.54         2.35 o
  -3   0  15         24.01         26.45         3.56 o
  -2   0  15         43.26         37.93         3.76 o
  -1   0  15          3.57          2.64         1.65 o
   0   0  15          4.30          4.10         1.98 o
   1   0  15         14.33          9.01         2.47 o
   2   0  15          7.90         10.03         2.57 o
   3   0  15          1.50          1.85         1.64 o
  -4   1  15          0.00          0.45         1.62 o
  -3   1  15          7.60          8.23         2.23 o
  -2   1  15          2.41          3.53         2.39 o
  -1   1  15          0.96          2.02         1.62 o
   0   1  15          1.08         -1.31         1.49 o
   1   1  15          0.04          0.49         1.34 o
   2   1  15          0.06          1.00         1.46 o
  -4   2  15          0.54         -0.99         1.62 o
  -3   2  15         29.34         41.46         5.73 o
  -2   2  15         37.60         36.30         3.75 o
  -1   2  15         44.11         43.69         3.98 o
   0   2  15         35.32         42.76         4.25 o
   1   2  15          0.87          2.25         1.68 o
   2   2  15          0.26          0.25         2.75 o
  -4   3  15         10.94          8.66         3.43 o
  -3   3  15         56.36         58.49         4.30 o
  -2   3  15          0.22         -0.99         0.99 o
  -1   3  15         15.60         16.08         2.90 o
   0   3  15          8.83          5.60         1.92 o
  -1  -2  16          2.76          1.34         1.43 o
   0  -2  16          0.05          0.68         1.56 o
   1  -2  16          0.68          2.53         2.03 o
   2  -2  16         12.11         17.12         3.25 o
  -2  -1  16         90.85        101.46         5.96 o
  -1  -1  16        135.24        153.71         7.56 o
   0  -1  16         90.16         87.20         5.71 o
   1  -1  16          0.15          0.27         1.59 o
   2  -1  16         32.58         41.71         5.59 o
  -2   0  16          2.81          3.56         1.85 o
  -1   0  16         22.00         22.94         3.57 o
   0   0  16         72.04         79.95         5.42 o
   1   0  16          0.08          0.09         2.12 o
  -2   1  16         14.28         13.60         2.75 o
  -1   1  16          4.57          4.23         1.70 o
   0   1  16          0.01          2.39         1.58 o
   1   1  16          2.19          2.56         1.75 o
  -2   2  16          2.61          7.72         2.21 o
  -1   2  16         21.74         19.68         3.22 o
                                                
